# Supplementary material for: Clinical and economic impact of universal varicella vaccination in Norway: A modeling study
Source: PLoS One. 2021 Jul 8;16(7):e0254080. doi: 10.1371/journal.pone.0254080 (PMC8266049; doi:10.1371/journal.pone.0254080)
Supplement: S3 Appendix — (ZIP) [file pone.0254080.s003.zip]

Archive with 2 entries (2 files):
- heconResults_noHZ_2021-05-07.xlsx
- heconResults_withHZ_2021-05-11.xlsx
