# Supplementary material for: Clinical and economic impact of universal varicella vaccination in Norway: A modeling study
Source: PLoS One. 2021 Jul 8;16(7):e0254080. doi: 10.1371/journal.pone.0254080 (PMC8266049; doi:10.1371/journal.pone.0254080)
Supplement: S3 Appendix — (ZIP) [file pone.0254080.s003.zip › heconResults_noHZ_2021-05-07.xlsx]

## Sheet: RawIncidenceNaturalVaricella
t	No vaccination	Strategy A	Strategy B	Strategy C	Strategy D	Strategy E	Strategy F
0	1359.38	1359.38	1359.38	1359.38	1359.38	1359.38	1359.38
0.5	1359.38	1350.64	1353.18	1350.64	1353.18	1350.64	1353.18
1	1359.38	1116.35	1163.2	1116.35	1163.2	1116.35	1163.2
1.5	1359.38	726.043	812.76	726.043	812.76	726.043	812.76
2	1359.38	512.758	606.72	512.758	606.72	510.545	596.877
2.5	1359.38	436.37	536.355	436.37	536.355	428.138	501.983
3	1359.38	413.025	526.061	413.025	526.061	396.765	461.25
3.5	1359.38	399.203	528.687	399.203	528.687	373.697	430.925
4	1359.38	380.148	522.853	380.148	522.853	346.383	397.122
4.5	1359.38	358.552	507.676	358.552	507.676	319.352	364.343
5	1359.38	342.108	492.378	342.108	492.378	300.031	340.526
5.5	1359.38	334.474	484.311	334.474	484.311	290.832	328.44
6	1359.38	332.582	478.718	333.745	484.625	288.779	325.27
6.5	1359.38	329.21	461.898	334.684	489.669	287.709	324.885
7	1359.38	320.575	440.161	331.442	494.096	281.309	320.633
7.5	1359.38	304.684	414.545	320.848	493.883	266.382	308.258
8	1359.38	283.481	387.946	304.123	488.254	244.676	288.321
8.5	1359.38	260.647	362.993	284.931	479.434	220.648	264.906
9	1359.38	238.967	340.783	266.839	470.539	197.942	241.939
9.5	1359.38	219.562	321.05	250.495	463.698	178.053	221.513
10	1359.38	202.434	302.999	236.557	454.897	161.161	204.101
10.5	1359.38	187.345	285.887	223.251	435.904	147.05	189.51
11	1359.38	174.028	269.375	211.629	415.433	135.148	177.512
11.5	1359.38	162.252	253.471	201.699	395.651	126.068	167.827
12	1359.38	151.986	238.386	193.392	378.141	118.561	160.07
12.5	1359.38	143.153	224.408	186.534	363.549	112.663	154.071
13	1359.38	135.531	211.76	180.884	351.646	108.095	149.52
13.5	1359.38	129.116	200.584	176.142	341.477	104.616	146.192
14	1359.38	123.755	190.909	171.967	331.786	102.032	143.881
14.5	1359.38	119.347	182.722	168.058	321.404	100.183	142.417
15	1359.38	115.679	175.915	164.19	309.591	98.9365	141.66
15.5	1359.38	112.829	170.375	160.206	296.188	98.1641	141.481
16	1359.38	110.557	165.959	156.062	281.579	97.7871	141.767
16.5	1359.38	108.857	162.536	151.776	266.438	97.729	142.439
17	1359.38	107.605	159.96	147.44	251.512	97.9101	143.398
17.5	1359.38	106.733	158.11	143.163	237.447	98.2765	144.582
18	1359.38	106.033	156.875	139.058	224.627	98.7835	145.922
18.5	1359.38	105.742	156.15	135.213	213.282	99.3882	147.36
19	1359.38	105.589	155.829	131.7	203.466	100.053	148.85
19.5	1359.38	105.576	155.841	128.548	195.152	100.75	150.341
20	1359.38	105.72	156.105	125.776	188.2	101.451	151.799
20.5	1359.38	105.907	156.554	123.386	182.479	102.138	153.195
21	1359.38	106.147	157.132	121.326	177.827	102.793	154.505
21.5	1359.38	106.403	157.788	119.574	174.104	103.405	155.71
22	1359.38	106.739	158.482	118.116	171.17	103.965	156.801
22.5	1359.38	106.891	159.178	116.887	168.89	104.47	157.768
23	1359.38	107.231	159.795	115.871	167.14	104.917	158.609
23.5	1359.38	107.478	160.403	115.022	165.847	105.302	159.33
24	1359.38	107.734	161.022	114.313	164.877	105.627	159.933
24.5	1359.38	107.802	161.413	113.707	164.2	105.894	160.423
25	1359.38	107.877	161.785	113.179	163.771	106.106	160.806
25.5	1359.38	107.982	162.073	112.719	163.296	106.264	161.094
26	1359.38	107.978	162.279	112.291	163.215	106.373	161.29
26.5	1359.38	107.959	162.402	111.89	163.068	106.438	161.407
27	1359.38	107.877	162.442	111.506	162.947	106.458	161.449
27.5	1359.38	107.879	162.407	111.137	162.839	106.44	161.425
28	1359.38	107.654	162.308	110.768	162.713	106.383	161.339
28.5	1359.38	107.474	162.149	110.377	162.565	106.292	161.2
29	1359.38	107.281	161.934	109.944	162.385	106.168	161.011
29.5	1359.38	107.047	161.67	109.537	162.154	106.014	160.776
30	1359.38	106.831	161.362	109.137	161.89	105.832	160.499
30.5	1359.38	106.541	161.012	108.69	161.579	105.622	160.182
31	1359.38	106.255	160.628	108.251	161.228	105.388	159.831
31.5	1359.38	105.943	160.209	107.798	160.824	105.128	159.445
32	1359.38	105.614	159.763	107.332	160.361	104.846	159.029
32.5	1359.38	105.266	159.289	106.852	159.901	104.544	158.584
33	1359.38	104.9	158.791	106.365	159.393	104.219	158.112
33.5	1359.38	104.52	158.269	105.875	158.861	103.874	157.614
34	1359.38	104.123	157.726	105.379	158.3	103.51	157.092
34.5	1359.38	103.714	157.164	104.878	157.719	103.13	156.548
35	1359.38	103.289	156.582	104.342	157.119	102.732	155.982
35.5	1359.38	102.851	155.983	103.801	156.502	102.317	155.396
36	1359.38	102.401	155.369	103.316	155.868	101.887	154.793
36.5	1359.38	101.938	154.739	102.797	155.225	101.442	154.17
37	1359.38	101.463	154.094	102.269	154.569	100.982	153.532
37.5	1359.38	100.978	153.436	101.737	153.897	100.508	152.879
38	1359.38	100.481	152.765	101.167	153.211	100.023	152.211
38.5	1359.38	99.9745	152.082	100.604	152.508	99.5277	151.53
39	1359.38	99.4592	151.388	100.087	151.789	99.0216	150.837
39.5	1359.38	98.9341	150.682	99.5192	151.052	98.505	150.133
40	1359.38	98.401	149.967	98.9543	150.431	97.9792	149.417
40.5	1359.38	97.8594	149.243	98.3699	149.718	97.4444	148.692
41	1359.38	97.3095	148.51	97.8189	149.012	96.9007	147.958
41.5	1359.38	96.7551	147.769	97.2591	148.264	96.3502	147.215
42	1359.38	96.1946	147.021	96.6758	147.518	95.793	146.465
42.5	1359.38	95.6321	146.266	96.0877	146.748	95.2291	145.708
43	1359.38	95.0678	145.504	95.4912	145.963	94.6591	144.945
43.5	1359.38	94.4926	144.738	94.9282	145.223	94.0843	144.176
44	1359.38	93.9026	143.967	94.3427	144.467	93.5046	143.402
44.5	1359.38	93.3029	143.191	93.7518	143.706	92.9201	142.624
45	1359.38	92.706	142.41	93.1469	142.924	92.3321	141.841
45.5	1359.38	92.1269	141.626	92.5578	142.135	91.7418	141.055
46	1359.38	91.5411	140.839	91.9595	141.373	91.1493	140.267
46.5	1359.38	90.9365	140.05	91.357	140.593	90.5545	139.477
47	1359.38	90.3297	139.258	90.7493	139.814	89.9574	138.684
47.5	1359.38	89.7048	138.465	90.1514	139.032	89.3592	137.89
48	1359.38	89.1221	137.671	89.5519	138.247	88.7562	137.095
48.5	1359.38	88.5341	136.877	88.9449	137.471	88.1518	136.3
49	1359.38	87.9363	136.082	88.3387	136.708	87.5397	135.504
49.5	1359.38	87.3207	135.288	87.7318	135.913	86.9085	134.709
50	1359.38	86.7119	134.493	87.1291	135.064	86.2967	133.916
50.5	1359.38	86.1112	133.7	86.5281	134.217	85.716	133.125
51	1359.38	85.5074	132.908	85.9255	133.446	85.1341	132.335
51.5	1359.38	84.9066	132.117	85.3217	132.715	84.5417	131.548
52	1359.38	84.3045	131.328	84.7188	131.955	83.943	130.764
52.5	1359.38	83.705	130.543	84.1173	131.193	83.341	129.982
53	1359.38	83.1065	129.76	83.5202	130.434	82.733	129.202
53.5	1359.38	82.5099	128.982	82.923	129.639	82.1146	128.422
54	1359.38	81.9159	128.206	82.3305	128.809	81.5159	127.642
54.5	1359.38	81.3248	127.434	81.7386	128.02	80.9489	126.873
55	1359.38	80.7375	126.667	81.1516	127.258	80.3817	126.116
55.5	1359.38	80.1538	125.905	80.5666	126.46	79.8056	125.354
56	1359.38	79.5735	125.148	79.987	125.669	79.2318	124.594
56.5	1359.38	78.9974	124.395	79.4094	124.925	78.6553	123.842
57	1359.38	78.4256	123.649	78.8353	124.282	78.0741	123.098
57.5	1359.38	77.8579	122.909	78.2642	123.664	77.4809	122.361
58	1359.38	77.2945	122.176	77.699	122.935	76.9137	121.635
58.5	1359.38	76.7367	121.449	77.1391	122.057	76.3763	120.913
59	1359.38	76.1837	120.729	76.5824	121.262	75.8437	120.197
59.5	1359.38	75.6356	120.016	76.0299	120.536	75.3084	119.49
60	1359.38	75.0933	119.311	75.4827	119.831	74.7925	118.79
60.5	1359.38	74.5571	118.615	74.944	119.178	74.2527	118.098
61	1359.38	74.0266	117.926	74.4121	118.67	73.6948	117.415
61.5	1359.38	73.5019	117.245	73.8867	118.027	73.1563	116.74
62	1359.38	72.9843	116.573	73.3677	117.239	72.6437	116.074
62.5	1359.38	72.4731	115.91	72.8552	116.493	72.1427	115.418
63	1359.38	71.9682	115.257	72.3481	115.864	71.6524	114.772
63.5	1359.38	71.4699	114.612	71.847	115.186	71.1753	114.133
64	1359.38	70.979	113.977	71.3518	114.535	70.6901	113.503
64.5	1359.38	70.4954	113.352	70.8627	113.991	70.1983	112.881
65	1359.38	70.0192	112.736	70.3815	113.38	69.7197	112.273
65.5	1359.38	69.5503	112.132	69.9079	112.7	69.2499	111.676
66	1359.38	69.0887	111.537	69.4416	112.047	68.793	111.092
66.5	1359.38	68.6349	110.952	68.9826	111.488	68.3526	110.519
67	1359.38	68.189	110.377	68.5308	110.932	67.9187	109.945
67.5	1359.38	67.751	109.814	68.0863	110.346	67.4787	109.378
68	1359.38	67.3206	109.261	67.6504	109.797	67.0407	108.824
68.5	1359.38	66.8981	108.718	67.2242	109.254	66.6269	108.289
69	1359.38	66.4838	108.187	66.8068	108.704	66.2323	107.784
69.5	1359.38	66.0775	107.665	66.3976	108.178	65.838	107.296
70	1359.38	65.6793	107.155	65.9956	107.683	65.4371	106.793
70.5	1359.38	65.289	106.656	65.6016	107.202	65.0404	106.267
71	1359.38	64.9068	106.168	65.2153	106.705	64.6541	105.767
71.5	1359.38	64.5328	105.69	64.8364	106.185	64.3059	105.325
72	1359.38	64.1669	105.223	64.465	105.666	63.9621	104.866
72.5	1359.38	63.809	104.767	64.1012	105.23	63.5957	104.416
73	1359.38	63.4591	104.322	63.7455	104.858	63.2212	103.979
73.5	1359.38	63.1172	103.888	63.3978	104.434	62.8777	103.552
74	1359.38	62.7834	103.465	63.0578	103.868	62.579	103.136
74.5	1359.38	62.4574	103.052	62.7262	103.239	62.286	102.729
75	1359.38	62.1391	102.649	62.4029	102.854	61.9613	102.334
75.5	1359.38	61.8286	102.257	62.0876	102.694	61.6132	101.95
76	1359.38	61.526	101.875	61.7799	102.472	61.2931	101.576
76.5	1359.38	61.2313	101.503	61.4797	102.175	61.0401	101.212
77	1359.38	60.9445	101.142	61.1871	101.573	60.817	100.857
77.5	1359.38	60.6653	100.791	60.9022	100.887	60.5239	100.513
78	1359.38	60.3929	100.45	60.625	100.4	60.1865	100.178
78.5	1359.38	60.1278	100.118	60.3551	100.249	59.885	99.8534
79	1359.38	59.8701	99.7949	60.0921	100.158	59.6485	99.5377
79.5	1359.38	59.6198	99.4811	59.8362	99.8179	59.4376	99.2314
80	1359.38	59.3761	99.1764	59.5875	99.5037	59.245	98.9342
80.5	1359.38	59.1394	98.8808	59.3458	99.2007	59.0725	98.6456
81	1359.38	58.9096	98.5944	59.111	98.9075	58.814	98.3659
81.5	1359.38	58.6869	98.3166	58.8826	98.6214	58.5348	98.0948
82	1359.38	58.4705	98.0473	58.6608	98.3454	58.284	97.832
82.5	1359.38	58.26	97.7864	58.4455	98.0766	58.037	97.5778
83	1359.38	58.0558	97.534	58.2366	97.8159	57.8822	97.3317
83.5	1359.38	57.8581	97.2899	58.034	97.563	57.7433	97.093
84	1359.38	57.6668	97.0536	57.8371	97.3181	57.5421	96.8617
84.5	1359.38	57.4804	96.8244	57.6459	97.0811	57.3595	96.6377
85	1359.38	57.2999	96.6023	57.4604	96.8511	57.1848	96.4213
85.5	1359.38	57.1253	96.3873	57.2806	96.6287	57.014	96.2117
86	1359.38	56.9565	96.1794	57.107	96.414	56.8476	96.0089
86.5	1359.38	56.7932	95.9786	56.9394	96.2069	56.6869	95.8129
87	1359.38	56.6347	95.784	56.7775	96.0054	56.5309	95.6235
87.5	1359.38	56.4811	95.5953	56.6213	95.8104	56.3788	95.4402
88	1359.38	56.3323	95.4127	56.4709	95.6218	56.2324	95.2629
88.5	1359.38	56.1884	95.2359	56.3246	95.4394	56.0925	95.0916
89	1359.38	56.0494	95.0652	56.182	95.2627	55.9574	94.926
89.5	1359.38	55.9151	94.9002	56.0442	95.0922	55.8256	94.7657
90	1359.38	55.7849	94.7406	55.9098	94.9275	55.698	94.6106
90.5	1359.38	55.6587	94.5862	55.7788	94.7676	55.5748	94.4608
91	1359.38	55.5366	94.4372	55.6508	94.6132	55.4555	94.316
91.5	1359.38	55.4184	94.2936	55.5265	94.4642	55.3397	94.1759
92	1359.38	55.3044	94.1548	55.4121	94.3197	55.2279	94.0405
92.5	1359.38	55.1943	94.0204	55.304	94.1798	55.12	93.9098
93	1359.38	55.0875	93.8904	55.1953	94.0447	55.0161	93.7835
93.5	1359.38	54.9842	93.7648	55.0885	93.9144	54.9152	93.661
94	1359.38	54.8843	93.6435	54.9836	93.7882	54.8173	93.5425
94.5	1359.38	54.7879	93.5265	54.8818	93.6657	54.7228	93.4279
95	1359.38	54.6948	93.4129	54.7841	93.5472	54.6318	93.3172
95.5	1359.38	54.6047	93.3026	54.6904	93.4324	54.5442	93.2102
96	1359.38	54.5174	93.1956	54.6006	93.3214	54.4586	93.1064
96.5	1359.38	54.4329	93.0918	54.5144	93.2142	54.3758	93.0057
97	1359.38	54.3513	92.9913	54.4312	93.1103	54.296	92.9083
97.5	1359.38	54.2724	92.8943	54.3511	93.0096	54.219	92.814
98	1359.38	54.1961	92.8003	54.2732	92.9122	54.1444	92.7228
98.5	1359.38	54.122	92.7093	54.1978	92.8178	54.0716	92.6342
99	1359.38	54.0502	92.6212	54.122	92.7261	54.0012	92.5481
99.5	1359.38	53.9807	92.5361	54.0462	92.637	53.9332	92.4647
100	1359.38	53.9134	92.4539	53.9797	92.5506	53.8676	92.3838

## Sheet: RawIncidenceBrkthroughVaricella
t	No vaccination	Strategy A	Strategy B	Strategy C	Strategy D	Strategy E	Strategy F
0	0	0	0	0	0	0	0
0.5	0	0.407335	2.27897	0.407335	2.27897	0.407335	2.27897
1	0	5.03386	30.5366	5.03386	30.5366	5.03386	30.5366
1.5	0	8.87346	50.9245	8.87346	50.9245	8.87346	50.9245
2	0	10.6857	58.4452	10.6857	58.4452	9.4931	51.9133
2.5	0	13.2629	68.6977	13.2629	68.6977	9.9143	50.6045
3	0	16.9988	83.8427	16.9988	83.8427	10.9446	51.934
3.5	0	21.2457	100.834	21.2457	100.834	11.9883	53.1629
4	0	25.1972	115.862	25.1972	115.862	12.6973	52.9052
4.5	0	28.6066	127.451	28.6066	127.451	13.1495	51.7176
5	0	31.9272	137.147	31.9272	137.147	13.6959	50.9047
5.5	0	35.7486	147.324	35.7486	147.324	14.611	51.3472
6	0	39.5352	154.558	40.3899	159.409	15.9883	53.143
6.5	0	42.4315	153.74	45.7052	173.306	17.71	55.8089
7	0	45.0293	151.364	51.146	187.751	19.4552	58.4824
7.5	0	46.9192	147.765	56.0223	201.235	20.8888	60.2967
8	0	48.0381	143.882	60.0095	212.897	21.8488	60.9199
8.5	0	48.648	140.54	63.2406	222.974	22.4154	60.6393
9	0	49.0152	138.009	66.1347	232.337	22.7661	59.947
9.5	0	49.2421	136.005	68.8112	241.846	23.0213	59.1981
10	0	49.2969	134.016	70.989	247.766	23.242	58.561
10.5	0	49.1078	131.544	71.9931	244.691	23.4175	57.9932
11	0	48.6344	128.324	72.7404	239.442	23.782	58.0313
11.5	0	47.8885	124.335	73.3207	233.342	23.8781	57.4597
12	0	46.9008	119.748	73.8427	227.56	24.1508	57.7222
12.5	0	45.8275	114.829	74.355	222.752	24.4841	57.9922
13	0	44.68	109.858	74.8499	218.945	24.8823	58.4478
13.5	0	43.5662	105.089	75.2587	215.599	25.3509	59.0941
14	0	42.5189	100.685	75.4752	211.912	25.8889	59.9131
14.5	0	41.6116	96.7653	75.3848	207.064	26.4936	60.8947
15	0	40.8064	93.388	74.8944	200.55	27.1664	62.022
15.5	0	40.1784	90.5625	73.9522	192.274	27.8931	63.2768
16	0	39.7256	88.2684	72.5726	182.589	28.6723	64.6385
16.5	0	39.3773	86.4828	70.8143	172.069	29.4984	66.0896
17	0	39.2409	85.1472	68.7794	161.365	30.3558	67.6074
17.5	0	39.2737	84.2147	66.5849	151.045	31.238	69.166
18	0	39.2086	83.6316	64.3465	141.486	32.1367	70.7483
18.5	0	39.4207	83.3476	62.1597	132.909	33.0405	72.3309
19	0	39.6845	83.3083	60.1031	125.42	33.9391	73.8912
19.5	0	39.9343	83.4661	58.2235	119.005	34.8248	75.4129
20	0	40.3196	83.7816	56.5365	113.593	35.6876	76.8746
20.5	0	40.7058	84.2131	55.0881	109.097	36.5217	78.2672
21	0	41.102	84.7252	53.8239	105.401	37.3147	79.5745
21.5	0	41.4763	85.29	52.7631	102.405	38.0692	80.7922
22	0	41.9749	85.8688	51.8796	100.002	38.7808	81.9115
22.5	0	42.1728	86.4577	51.143	98.0971	39.4444	82.9313
23	0	42.6951	87.0198	50.5392	96.5928	40.0598	83.8498
23.5	0	43.0772	87.4964	50.0495	95.4504	40.6263	84.6716
24	0	43.5665	88.049	49.6455	94.5396	41.1452	85.3978
24.5	0	43.6739	88.4554	49.3112	93.8842	41.6168	86.0342
25	0	43.9858	88.8316	49.0374	93.415	42.0433	86.5849
25.5	0	44.2097	89.1468	48.8013	92.8353	42.4261	87.0567
26	0	44.4169	89.4124	48.5925	92.7032	42.7677	87.4552
26.5	0	44.6026	89.613	48.4056	92.5014	43.0694	87.786
27	0	44.7362	89.7624	48.2196	92.3081	43.3352	88.0553
27.5	0	44.9164	89.8621	48.0663	92.1464	43.5657	88.2662
28	0	44.9575	89.9155	47.9204	91.9871	43.7642	88.4252
28.5	0	45.0358	89.9255	47.7477	91.8291	43.9318	88.5401
29	0	45.0709	89.8984	47.526	91.6597	44.0708	88.6109
29.5	0	45.0998	89.8352	47.3503	91.4717	44.1831	88.6398
30	0	45.1237	89.7415	47.2113	91.269	44.2698	88.6332
30.5	0	45.1105	89.6189	46.9985	91.0541	44.3332	88.5917
31	0	45.0868	89.4709	46.8139	90.8312	44.3736	88.5191
31.5	0	45.0467	89.299	46.6395	90.553	44.3938	88.4181
32	0	44.9941	89.1064	46.4417	90.2591	44.3944	88.2893
32.5	0	44.9252	88.894	46.2368	89.975	44.3756	88.1364
33	0	44.843	88.6643	46.0319	89.6642	44.3399	87.9598
33.5	0	44.7514	88.418	45.8247	89.3429	44.2878	87.7618
34	0	44.6463	88.1567	45.6117	89.0101	44.2193	87.5443
34.5	0	44.5311	87.8816	45.4442	88.6681	44.1371	87.3073
35	0	44.4061	87.5931	45.184	88.3196	44.0423	87.0534
35.5	0	44.2714	87.2931	44.8971	87.9632	43.9347	86.7826
36	0	44.1279	86.9814	44.7934	87.6002	43.8145	86.497
36.5	0	43.976	86.6587	44.6084	87.2378	43.6822	86.1982
37	0	43.8152	86.3268	44.4191	86.8656	43.5379	85.886
37.5	0	43.6459	85.9855	44.2074	86.4682	43.3826	85.5612
38	0	43.4706	85.6353	43.9246	86.1188	43.2201	85.2265
38.5	0	43.2881	85.2774	43.6601	85.7455	43.0505	84.882
39	0	43.0999	84.912	43.5417	85.2064	42.8736	84.5278
39.5	0	42.9074	84.5394	43.2881	84.8281	42.6887	84.1644
40	0	42.7097	84.1606	43.018	84.5767	42.497	83.7939
40.5	0	42.504	83.7758	42.7451	84.2041	42.2985	83.4163
41	0	42.2907	83.3852	42.559	83.848	42.0943	83.0315
41.5	0	42.0712	82.9898	42.3818	83.4198	41.8854	82.6403
42	0	41.8523	82.5898	42.1184	83.0009	41.6716	82.2444
42.5	0	41.6329	82.1852	41.8462	82.5457	41.4532	81.8439
43	0	41.416	81.7771	41.5849	82.1104	41.231	81.4387
43.5	0	41.1907	81.3659	41.417	81.6972	41.0052	81.0292
44	0	40.9527	80.9515	41.1806	81.2891	40.7759	80.6168
44.5	0	40.7047	80.5339	40.9271	80.8803	40.544	80.2014
45	0	40.4613	80.1139	40.6306	80.4301	40.31	79.7832
45.5	0	40.2352	79.6922	40.4371	80.0065	40.0739	79.3625
46	0	40.0019	79.269	40.1986	79.5997	39.8352	78.9404
46.5	0	39.7533	78.8441	39.9359	79.1756	39.5958	78.5168
47	0	39.5055	78.4177	39.6886	78.7574	39.3558	78.0917
47.5	0	39.2557	77.9906	39.4419	78.3291	39.1151	77.6655
48	0	39.0141	77.5633	39.2069	77.906	38.8738	77.239
48.5	0	38.7819	77.1356	38.9543	77.5003	38.621	76.8123
49	0	38.5413	76.7077	38.7061	77.1016	38.3642	76.3853
49.5	0	38.2843	76.2797	38.455	76.6672	38.0814	75.958
50	0	38.0344	75.8525	38.2103	76.159	37.8234	75.5277
50.5	0	37.7909	75.4261	37.9652	75.6584	37.6097	75.0995
51	0	37.5436	75.0005	37.7186	75.253	37.3999	74.684
51.5	0	37.2974	74.5758	37.4704	74.9135	37.1654	74.2753
52	0	37.0517	74.1524	37.2226	74.5294	36.9202	73.8678
52.5	0	36.806	73.7308	36.9766	74.1405	36.6739	73.4375
53	0	36.5612	73.3111	36.7311	73.7519	36.4123	72.9948
53.5	0	36.3171	72.8933	36.4879	73.2999	36.1241	72.5639
54	0	36.0737	72.4774	36.2447	72.7968	35.8736	72.1541
54.5	0	35.8316	72.064	36.0028	72.3539	35.665	71.7583
55	0	35.5912	71.6533	35.7624	71.9434	35.4556	71.3602
55.5	0	35.3523	71.2455	35.5237	71.485	35.2267	70.951
56	0	35.1151	70.8406	35.2865	71.0215	34.998	70.5398
56.5	0	34.8802	70.4384	35.0509	70.6416	34.77	70.1364
57	0	34.6471	70.0396	34.817	70.39	34.5045	69.7426
57.5	0	34.4158	69.6447	34.5849	70.1947	34.2239	69.3503
58	0	34.1864	69.2536	34.3546	69.8068	33.9919	68.9615
58.5	0	33.9589	68.8664	34.1261	69.2066	33.7951	68.5758
59	0	33.7333	68.4829	33.8989	68.7058	33.5944	68.1957
59.5	0	33.51	68.1033	33.6729	68.2926	33.3903	67.8209
60	0	33.2895	67.7277	33.4483	67.8935	33.2007	67.4483
60.5	0	33.0714	67.3569	33.2272	67.6143	32.9854	67.08
61	0	32.8557	66.9909	33.0134	67.5407	32.7163	66.7168
61.5	0	32.643	66.6296	32.8024	67.2485	32.4719	66.3589
62	0	32.4329	66.2732	32.5923	66.7128	32.2686	66.0071
62.5	0	32.2254	65.9216	32.3846	66.259	32.0734	65.6601
63	0	32.0209	65.5748	32.1787	65.9384	31.8877	65.317
63.5	0	31.8195	65.2331	31.9742	65.5371	31.7171	64.9779
64	0	31.6209	64.8969	31.7732	65.1921	31.5225	64.6424
64.5	0	31.4253	64.5661	31.5753	64.9832	31.305	64.3129
65	0	31.233	64.2409	31.3806	64.668	31.1024	63.9924
65.5	0	31.0437	63.9212	31.1892	64.2174	30.9085	63.6791
66	0	30.8576	63.6069	31.0012	63.8353	30.7209	63.372
66.5	0	30.6746	63.2982	30.8162	63.5739	30.5588	63.0706
67	0	30.4949	62.9952	30.6338	63.3129	30.3953	62.7639
67.5	0	30.3186	62.698	30.4544	62.9917	30.2088	62.4594
68	0	30.1456	62.4067	30.278	62.6965	30.0127	62.1636
68.5	0	29.976	62.1211	30.0969	62.4133	29.8507	61.8891
69	0	29.8096	61.8414	29.9368	62.1207	29.7156	61.6375
69.5	0	29.6465	61.5675	29.7774	61.8438	29.574	61.398
70	0	29.4869	61.2994	29.621	61.5988	29.4016	61.132
70.5	0	29.3306	61.0374	29.4616	61.3589	29.2084	60.8358
71	0	29.1778	60.7811	29.3033	61.0944	29.0494	60.5602
71.5	0	29.0283	60.5308	29.1513	60.7918	28.9426	60.3379
72	0	28.8821	60.2862	29.0027	60.4922	28.8341	60.0985
72.5	0	28.7392	60.0476	28.8589	60.29	28.6728	59.8623
73	0	28.5997	59.8148	28.7175	60.1769	28.4743	59.6328
73.5	0	28.4636	59.5878	28.5779	59.9602	28.3251	59.4109
74	0	28.3308	59.3667	28.4424	59.5517	28.2518	59.194
74.5	0	28.2011	59.151	28.3111	59.0456	28.1888	58.9807
75	0	28.0747	58.941	28.1825	58.8672	28.036	58.774
75.5	0	27.9516	58.7364	28.057	58.9947	27.8276	58.5743
76	0	27.8317	58.5374	27.9348	59.032	27.6724	58.3802
76.5	0	27.715	58.344	27.8161	58.9619	27.634	58.1908
77	0	27.6013	58.1563	27.7004	58.4288	27.6347	58.0069
77.5	0	27.4907	57.9741	27.5873	57.778	27.491	57.828
78	0	27.3831	57.7967	27.4773	57.3631	27.2427	57.6544
78.5	0	27.2785	57.6243	27.3705	57.4464	27.0485	57.486
79	0	27.177	57.4568	27.2667	57.6538	26.9868	57.3224
79.5	0	27.0785	57.2942	27.166	57.4709	26.9598	57.1638
80	0	26.9826	57.1365	27.0677	57.3085	26.983	57.0102
80.5	0	26.8895	56.9836	26.9723	57.1518	27.0118	56.8612
81	0	26.7991	56.8357	26.8796	57.0004	26.8593	56.7166
81.5	0	26.7114	56.6927	26.7902	56.853	26.6415	56.5766
82	0	26.6264	56.5543	26.7038	56.71	26.4599	56.4411
82.5	0	26.5441	56.42	26.6203	56.5712	26.2769	56.3101
83	0	26.4646	56.2897	26.5381	56.4366	26.298	56.1834
83.5	0	26.3875	56.1635	26.4576	56.3061	26.3431	56.0606
84	0	26.3126	56.0414	26.379	56.1798	26.263	55.9417
84.5	0	26.24	55.9234	26.3036	56.0578	26.192	55.8266
85	0	26.1696	55.8095	26.2315	55.9399	26.1235	55.7154
85.5	0	26.1015	55.6997	26.1623	55.8263	26.0574	55.6081
86	0	26.0355	55.5933	26.0956	55.7158	25.9927	55.5043
86.5	0	25.9719	55.49	26.031	55.6087	25.9304	55.4037
87	0	25.9105	55.39	25.9688	55.5053	25.8691	55.3065
87.5	0	25.851	55.2931	25.9088	55.4055	25.8103	55.2126
88	0	25.7934	55.1993	25.8504	55.3087	25.7538	55.1219
88.5	0	25.7375	55.1088	25.794	55.215	25.6996	55.0345
89	0	25.6835	55.0214	25.7395	55.1246	25.6477	54.9499
89.5	0	25.6313	54.937	25.6862	55.0374	25.5967	54.868
90	0	25.581	54.8555	25.6338	54.953	25.5474	54.7888
90.5	0	25.5324	54.7767	25.5823	54.8712	25.4998	54.7123
91	0	25.4856	54.7007	25.5318	54.7921	25.4539	54.6385
91.5	0	25.4402	54.6274	25.4804	54.716	25.4093	54.5673
92	0	25.3962	54.5569	25.442	54.6424	25.3663	54.4983
92.5	0	25.3536	54.4889	25.4035	54.5708	25.3249	54.4315
93	0	25.3124	54.4229	25.3624	54.5017	25.2848	54.3669
93.5	0	25.2727	54.3588	25.3195	54.4351	25.2459	54.3045
94	0	25.2344	54.2967	25.2767	54.3709	25.2084	54.2443
94.5	0	25.1974	54.2365	25.2365	54.3086	25.1722	54.1861
95	0	25.1616	54.1782	25.197	54.2482	25.1372	54.1296
95.5	0	25.1269	54.1219	25.1585	54.1897	25.1032	54.0748
96	0	25.0933	54.0674	25.1222	54.1329	25.0704	54.0218
96.5	0	25.0609	54.0146	25.0902	54.078	25.0388	53.9705
97	0	25.0296	53.9635	25.0622	54.025	25.0083	53.921
97.5	0	24.9994	53.9142	25.0351	53.9739	24.9787	53.8731
98	0	24.97	53.8664	25.0095	53.9241	24.9499	53.8265
98.5	0	24.9415	53.8201	24.977	53.8758	24.922	53.7812
99	0	24.914	53.7752	24.9364	53.8289	24.895	53.7373
99.5	0	24.8873	53.7318	24.909	53.7834	24.8689	53.6947
100	0	24.8615	53.6898	24.887	53.7393	24.8436	53.6535

## Sheet: DeathIncidenceTotalVaricella
t	No vaccination	Strategy A	Strategy B	Strategy C	Strategy D	Strategy E	Strategy F
0	0.0230685	0.0230685	0.0230685	0.0230685	0.0230685	0.0230685	0.0230685
0.5	0.0230685	0.0228849	0.0228862	0.0228678	0.0228245	0.0201006	0.0203864
1	0.0230685	0.0197527	0.0201473	0.019769	0.0201911	0.0173063	0.0180289
1.5	0.0230685	0.0138233	0.0147245	0.0138397	0.0147813	0.0109726	0.0118775
2	0.0230685	0.0105723	0.011551	0.0105658	0.0115226	0.0106044	0.0114642
2.5	0.0230685	0.00888697	0.00984078	0.00888486	0.00983149	0.00870354	0.00939706
3	0.0230685	0.00825818	0.00944627	0.00825481	0.00944229	0.00819722	0.00879193
3.5	0.0230685	0.00760007	0.00900383	0.00761622	0.00900044	0.00781006	0.00825967
4	0.0230685	0.00787706	0.00891827	0.00791252	0.00891543	0.00752025	0.00779787
4.5	0.0230685	0.00764941	0.00865367	0.00764805	0.00865818	0.00737534	0.0076448
5	0.0230685	0.00736484	0.0082019	0.0073565	0.00820197	0.00723042	0.00749174
5.5	0.0230685	0.00723945	0.00835604	0.00724767	0.00834384	0.00708551	0.00733868
6	0.0230685	0.00726747	0.00815518	0.00729023	0.00832042	0.00694059	0.00718562
6.5	0.0230685	0.00727484	0.0078919	0.00732726	0.0082378	0.00678033	0.00703256
7	0.0230685	0.0072075	0.00762862	0.00734232	0.00815519	0.00652044	0.00682305
7.5	0.0230685	0.00700548	0.00736534	0.00683187	0.00807257	0.00626055	0.00654122
8	0.0230685	0.0067015	0.00710206	0.00660135	0.00798995	0.00600066	0.0062594
8.5	0.0230685	0.00639752	0.00683879	0.00630304	0.00790734	0.00574077	0.00597758
9	0.0230685	0.00609354	0.00658614	0.00583866	0.00772887	0.00548087	0.00569576
9.5	0.0230685	0.00578956	0.006337	0.00602581	0.00750577	0.0052434	0.00541393
10	0.0230685	0.00548557	0.00608786	0.00582033	0.00728268	0.00500652	0.00522319
10.5	0.0230685	0.00518159	0.00583873	0.00561486	0.00705958	0.00476965	0.00505191
11	0.0230685	0.00490535	0.00558959	0.00540938	0.00683648	0.00453277	0.00488063
11.5	0.0230685	0.00480391	0.00534045	0.00521427	0.00661338	0.0042959	0.00470935
12	0.0230685	0.00470247	0.00516537	0.00512968	0.00643571	0.00423271	0.00453808
12.5	0.0230685	0.00460103	0.00504231	0.0050451	0.006309	0.00420911	0.00440194
13	0.0230685	0.00449958	0.00491925	0.00496051	0.0061823	0.00418551	0.00439848
13.5	0.0230685	0.00439814	0.00479619	0.00487592	0.0060556	0.00416191	0.00439501
14	0.0230685	0.0042967	0.00467313	0.0048386	0.0059289	0.00413831	0.00439155
14.5	0.0230685	0.00419526	0.00455007	0.0048044	0.0058022	0.00411471	0.00438809
15	0.0230685	0.0041655	0.00447495	0.00477021	0.0056792	0.00409111	0.00438462
15.5	0.0230685	0.00416005	0.00446524	0.00473601	0.00556675	0.00406751	0.00438116
16	0.0230685	0.0041546	0.00445553	0.00470367	0.0054543	0.00404391	0.00437769
16.5	0.0230685	0.00414915	0.00444581	0.00467182	0.00534185	0.00402031	0.00437423
17	0.0230685	0.0041437	0.0044361	0.00463997	0.0052294	0.00402094	0.00437365
17.5	0.0230685	0.00413825	0.00442639	0.00460812	0.00511695	0.00402384	0.00438927
18	0.0230685	0.00413279	0.00441667	0.00457628	0.00500451	0.00402675	0.0044049
18.5	0.0230685	0.00411556	0.00440696	0.00454443	0.00489206	0.00402965	0.00442052
19	0.0230685	0.00407955	0.00439725	0.00451258	0.00477961	0.00403255	0.00443615
19.5	0.0230685	0.00404719	0.00439595	0.00448073	0.00466716	0.00403545	0.00445177
20	0.0230685	0.00401846	0.00440382	0.00444888	0.00459728	0.00403835	0.0044674
20.5	0.0230685	0.00399338	0.00441168	0.00441703	0.00457861	0.00404125	0.00448302
21	0.0230685	0.00397194	0.00441954	0.00438665	0.00455994	0.00404416	0.00449865
21.5	0.0230685	0.00395415	0.00442741	0.0043645	0.00454127	0.00404683	0.00451256
22	0.0230685	0.00393999	0.00443527	0.00434236	0.00452259	0.00403379	0.00450975
22.5	0.0230685	0.00392949	0.00444314	0.00432022	0.00450392	0.00402074	0.00450693
23	0.0230685	0.00392262	0.004451	0.00429808	0.00448525	0.0040077	0.00450411
23.5	0.0230685	0.0039194	0.00445887	0.00427594	0.00446658	0.00399465	0.00450129
24	0.0230685	0.00391982	0.00445984	0.0042538	0.0044479	0.00398161	0.00449848
24.5	0.0230685	0.00392388	0.0044548	0.00423166	0.00442923	0.00396857	0.00449566
25	0.0230685	0.00393158	0.00444976	0.00420952	0.00441882	0.00395552	0.00449284
25.5	0.0230685	0.00394293	0.00444472	0.00418738	0.00441289	0.00394248	0.00449003
26	0.0230685	0.00395792	0.00443968	0.00416524	0.00440696	0.00392943	0.00448563
26.5	0.0230685	0.00395508	0.00443464	0.00414111	0.00440103	0.00391614	0.00443948
27	0.0230685	0.00389213	0.0044296	0.00411509	0.0043951	0.0039009	0.0043983
27.5	0.0230685	0.0038371	0.00442456	0.00408906	0.00438917	0.00388566	0.00436209
28	0.0230685	0.00378997	0.00441952	0.00406303	0.00438324	0.00387043	0.00433085
28.5	0.0230685	0.00375075	0.00438805	0.004037	0.00437731	0.00385519	0.00430459
29	0.0230685	0.00371945	0.00434249	0.00401097	0.00437138	0.00383995	0.00428329
29.5	0.0230685	0.00369605	0.00430229	0.00398494	0.00436545	0.00382472	0.00426696
30	0.0230685	0.00368055	0.00426746	0.00395891	0.00435229	0.00380948	0.00425561
30.5	0.0230685	0.00367297	0.00423798	0.00393289	0.00433776	0.00379425	0.00424922
31	0.0230685	0.0036733	0.00421386	0.00390686	0.00432324	0.00377901	0.0042478
31.5	0.0230685	0.00368153	0.0041951	0.00388083	0.00430871	0.00376377	0.00425136
32	0.0230685	0.00369768	0.00418171	0.0038585	0.00429418	0.00374854	0.00425989
32.5	0.0230685	0.00372173	0.00417367	0.00383672	0.00427966	0.0037333	0.00427338
33	0.0230685	0.00373356	0.00417099	0.00381494	0.00426513	0.00371806	0.00429185
33.5	0.0230685	0.00366751	0.00417367	0.00379315	0.0042506	0.00370283	0.00428501
34	0.0230685	0.00360969	0.00418172	0.00377137	0.00423608	0.00368759	0.00421611
34.5	0.0230685	0.00356012	0.00419512	0.00374959	0.00422155	0.00367235	0.00415485
35	0.0230685	0.00351879	0.00421388	0.00372781	0.00420703	0.00365712	0.00410124
35.5	0.0230685	0.00348571	0.00421721	0.00370603	0.0041925	0.00364188	0.00405527
36	0.0230685	0.00346086	0.0041471	0.00368425	0.00417797	0.00362665	0.00401695
36.5	0.0230685	0.00344427	0.00408487	0.00366247	0.00416345	0.00360998	0.00398627
37	0.0230685	0.00343591	0.00403055	0.00364069	0.00414892	0.0035902	0.00396323
37.5	0.0230685	0.0034358	0.00398411	0.00361891	0.0041344	0.00357042	0.00394784
38	0.0230685	0.00344393	0.00394556	0.00359713	0.00411987	0.00355063	0.00394009
38.5	0.0230685	0.0034603	0.00391491	0.00357535	0.00410534	0.00353085	0.00393999
39	0.0230685	0.00348492	0.00389215	0.00355357	0.00409082	0.00351107	0.00394753
39.5	0.0230685	0.0035101	0.00387728	0.00353179	0.00407629	0.00349129	0.00396271
40	0.0230685	0.00348953	0.0038703	0.00351	0.00405696	0.0034715	0.00398554
40.5	0.0230685	0.00346895	0.00387122	0.00348822	0.00403674	0.00345172	0.00401601
41	0.0230685	0.00344838	0.00388002	0.00346644	0.00401651	0.00343194	0.00401861
41.5	0.0230685	0.00342781	0.00389672	0.00344466	0.00399628	0.00341215	0.00399676
42	0.0230685	0.00340724	0.00392131	0.00342367	0.00397605	0.00339237	0.00397491
42.5	0.0230685	0.00338666	0.0039538	0.00340279	0.00395582	0.00337259	0.00395307
43	0.0230685	0.00336609	0.00394258	0.00338192	0.0039356	0.00335281	0.00393122
43.5	0.0230685	0.00334552	0.00392082	0.00336104	0.00391537	0.00333302	0.00390937
44	0.0230685	0.00332495	0.00389906	0.00334017	0.00389514	0.00331324	0.00388752
44.5	0.0230685	0.00330437	0.0038773	0.00331929	0.00387491	0.00329346	0.00386568
45	0.0230685	0.0032838	0.00385554	0.00329841	0.00385468	0.00327367	0.00384383
45.5	0.0230685	0.00326323	0.00383378	0.00327754	0.00383446	0.00325389	0.00382198
46	0.0230685	0.00324266	0.00381202	0.00325666	0.00381423	0.00323411	0.00380013
46.5	0.0230685	0.00322208	0.00379026	0.00323579	0.003794	0.00321377	0.00377829
47	0.0230685	0.00320151	0.0037685	0.00321491	0.00377377	0.00319289	0.00375644
47.5	0.0230685	0.00318094	0.00374674	0.00319404	0.00375354	0.00317202	0.00373459
48	0.0230685	0.00316037	0.00372498	0.00317316	0.00373331	0.00315115	0.00371274
48.5	0.0230685	0.00313979	0.00370322	0.00315228	0.00371309	0.00313027	0.0036909
49	0.0230685	0.00311922	0.00368146	0.00313141	0.00369286	0.0031094	0.00366905
49.5	0.0230685	0.00309866	0.0036597	0.00311053	0.00367263	0.00308853	0.0036472
50	0.0230685	0.00307816	0.00363794	0.00308966	0.00365164	0.00306765	0.00362535
50.5	0.0230685	0.00305767	0.00361618	0.00306878	0.00363051	0.00304678	0.00360351
51	0.0230685	0.00303717	0.00359442	0.00304791	0.00360937	0.00302591	0.00358222
51.5	0.0230685	0.00301668	0.00357266	0.00302703	0.00358824	0.00300503	0.00356135
52	0.0230685	0.00299618	0.0035509	0.00300692	0.00356711	0.00298416	0.00354048
52.5	0.0230685	0.00297569	0.00352914	0.00298693	0.00354597	0.00296329	0.00351962
53	0.0230685	0.00295519	0.0035085	0.00296694	0.00352484	0.00294241	0.00349875
53.5	0.0230685	0.0029347	0.00348811	0.00294695	0.00350371	0.00292154	0.00347788
54	0.0230685	0.0029142	0.00346771	0.00292696	0.00348258	0.00290067	0.00345701
54.5	0.0230685	0.0028937	0.00344732	0.00290697	0.00346144	0.00287979	0.00343614
55	0.0230685	0.00287321	0.00342693	0.00288697	0.00344031	0.00285892	0.00341527
55.5	0.0230685	0.00285271	0.00340653	0.00286698	0.00341918	0.00283805	0.0033944
56	0.0230685	0.00283222	0.00338614	0.00284699	0.00339804	0.00281717	0.00337353
56.5	0.0230685	0.00281172	0.00336575	0.002827	0.00337691	0.00279804	0.00335266
57	0.0230685	0.00279123	0.00334535	0.00280701	0.00335578	0.00277962	0.00333179
57.5	0.0230685	0.00277073	0.00332496	0.00278702	0.00333464	0.00276119	0.00331093
58	0.0230685	0.00275024	0.00330457	0.00276703	0.00331351	0.00274276	0.00329006
58.5	0.0230685	0.00272974	0.00328417	0.00274703	0.00329238	0.00272434	0.00326919
59	0.0230685	0.00270924	0.00326378	0.00272704	0.00327124	0.00270591	0.00324832
59.5	0.0230685	0.00268922	0.00324338	0.00270705	0.00325011	0.00268748	0.00322745
60	0.0230685	0.00267221	0.00322299	0.00268706	0.00323205	0.00266905	0.00320658
60.5	0.0230685	0.00265519	0.0032026	0.00266707	0.00321457	0.00265063	0.00318571
61	0.0230685	0.00263818	0.0031822	0.00264708	0.00319709	0.0026322	0.00316731
61.5	0.0230685	0.00262117	0.00316181	0.00262708	0.0031796	0.00261377	0.00315071
62	0.0230685	0.00260415	0.00314142	0.00260867	0.00316212	0.00259534	0.00313411
62.5	0.0230685	0.00258714	0.00312102	0.0025907	0.00314464	0.00257692	0.00311751
63	0.0230685	0.00257013	0.00310446	0.00257294	0.00312716	0.00255849	0.00310091
63.5	0.0230685	0.00255312	0.00308873	0.0025554	0.00310967	0.00254006	0.00308431
64	0.0230685	0.0025361	0.003073	0.00253808	0.00309219	0.00252164	0.00306771
64.5	0.0230685	0.00251909	0.00305727	0.00252097	0.00307471	0.00250321	0.00305111
65	0.0230685	0.00250208	0.00304154	0.00250408	0.00305722	0.00248478	0.00303451
65.5	0.0230685	0.00248506	0.00302581	0.0024874	0.00303974	0.00246635	0.00301791
66	0.0230685	0.00246805	0.00301008	0.00247095	0.00302226	0.00244793	0.00300132
66.5	0.0230685	0.00245104	0.00299435	0.0024547	0.00300478	0.00243288	0.00298472
67	0.0230685	0.00243403	0.00297862	0.00243868	0.00298729	0.00241918	0.00296812
67.5	0.0230685	0.00241701	0.00296289	0.00242287	0.00296981	0.00240549	0.00295152
68	0.0230685	0.0024	0.00294716	0.00240727	0.00295233	0.0023918	0.00293492
68.5	0.0230685	0.00238299	0.00293143	0.0023919	0.00293485	0.00237811	0.00291832
69	0.0230685	0.00236597	0.0029157	0.00237674	0.00291736	0.00236442	0.00290172
69.5	0.0230685	0.00234967	0.00289997	0.00236179	0.00289988	0.00235073	0.00288512
70	0.0230685	0.00233793	0.00288424	0.00234707	0.0028871	0.00233704	0.00286852
70.5	0.0230685	0.00232619	0.00286851	0.00233255	0.0028752	0.00232334	0.00285192
71	0.0230685	0.00231445	0.00285278	0.00231826	0.0028633	0.00230965	0.00283864
71.5	0.0230685	0.00230271	0.00283705	0.00230418	0.0028514	0.00229596	0.00282779
72	0.0230685	0.00229097	0.00282132	0.00229077	0.0028395	0.00228227	0.00281694
72.5	0.0230685	0.00227923	0.00280559	0.00227769	0.0028276	0.00226858	0.00280609
73	0.0230685	0.00226749	0.00279458	0.00226487	0.0028157	0.00225489	0.00279524
73.5	0.0230685	0.00225575	0.0027846	0.00225232	0.0028038	0.00224119	0.00278439
74	0.0230685	0.00224401	0.00277461	0.00224004	0.0027919	0.0022275	0.00277354
74.5	0.0230685	0.00223227	0.00276463	0.00222802	0.00278001	0.00221381	0.00276269
75	0.0230685	0.00222053	0.00275464	0.00221627	0.00276811	0.00220012	0.00275184
75.5	0.0230685	0.00220879	0.00274466	0.00220479	0.00275621	0.00218643	0.00274099
76	0.0230685	0.00219705	0.00273468	0.00219357	0.00274431	0.00217274	0.00273014
76.5	0.0230685	0.00218531	0.00272469	0.00218262	0.00273241	0.00216324	0.00271929
77	0.0230685	0.00217357	0.00271471	0.00217193	0.00272051	0.00215542	0.00270844
77.5	0.0230685	0.00216183	0.00270472	0.00216151	0.00270861	0.00214761	0.00269759
78	0.0230685	0.00215009	0.00269474	0.00215135	0.00269671	0.00213979	0.00268674
78.5	0.0230685	0.00213835	0.00268476	0.00214147	0.00268481	0.00213198	0.00267589
79	0.0230685	0.00212661	0.00267477	0.00213184	0.00267291	0.00212416	0.00266504
79.5	0.0230685	0.00211553	0.00266479	0.00212249	0.00266101	0.00211635	0.00265419
80	0.0230685	0.00210871	0.0026548	0.0021134	0.00265346	0.00210853	0.00264334
80.5	0.0230685	0.00210188	0.00264482	0.00210457	0.00264672	0.00210072	0.00263249
81	0.0230685	0.00209506	0.00263484	0.00209601	0.00263998	0.00209291	0.0026244
81.5	0.0230685	0.00208823	0.00262485	0.00208772	0.00263324	0.00208509	0.00261835
82	0.0230685	0.00208141	0.00261487	0.00207943	0.00262651	0.00207728	0.00261229
82.5	0.0230685	0.00207458	0.00260488	0.00207133	0.00261977	0.00206946	0.00260624
83	0.0230685	0.00206776	0.0025985	0.00206346	0.00261303	0.00206165	0.00260018
83.5	0.0230685	0.00206093	0.00259289	0.00205583	0.00260629	0.00205383	0.00259413
84	0.0230685	0.00205411	0.00258729	0.00204844	0.00259955	0.00204602	0.00258807
84.5	0.0230685	0.00204728	0.00258168	0.00204127	0.00259282	0.0020382	0.00258202
85	0.0230685	0.00204046	0.00257608	0.00203435	0.00258608	0.00203039	0.00257596
85.5	0.0230685	0.00203363	0.00257047	0.00202765	0.00257934	0.00202257	0.00256991
86	0.0230685	0.00202681	0.00256487	0.00202119	0.0025726	0.00201476	0.00256385
86.5	0.0230685	0.00201998	0.00255927	0.00201497	0.00256587	0.0020074	0.0025578
87	0.0230685	0.00201316	0.00255366	0.00200898	0.00255913	0.00200053	0.00255174
87.5	0.0230685	0.00200633	0.00254806	0.00200322	0.00255239	0.00199403	0.00254568
88	0.0230685	0.00199951	0.00254245	0.0019977	0.00254565	0.0019879	0.00253963
88.5	0.0230685	0.00199268	0.00253685	0.00199241	0.00253891	0.00198214	0.00253357
89	0.0230685	0.00198586	0.00253125	0.00198735	0.00253218	0.00197674	0.00252752
89.5	0.0230685	0.0019794	0.00252564	0.00198253	0.00252544	0.00197171	0.00252146
90	0.0230685	0.00197531	0.00252004	0.00197794	0.00251943	0.00196704	0.00251541
90.5	0.0230685	0.00197121	0.00251443	0.00197359	0.00251392	0.00196274	0.0025102
91	0.0230685	0.00196711	0.00250883	0.00196915	0.0025088	0.00195881	0.00250706
91.5	0.0230685	0.00196301	0.00250426	0.00196447	0.00250408	0.00195525	0.00250392
92	0.0230685	0.00195892	0.00250118	0.00195994	0.00249974	0.00195205	0.00250079
92.5	0.0230685	0.00195482	0.00249811	0.00195557	0.0024958	0.00194922	0.00249765
93	0.0230685	0.00195072	0.00249503	0.00195135	0.00249225	0.00194675	0.00249452
93.5	0.0230685	0.00194663	0.00249195	0.00194729	0.0024891	0.00194316	0.00249138
94	0.0230685	0.00194253	0.00248887	0.00194339	0.00248634	0.00193946	0.00248825
94.5	0.0230685	0.00193843	0.0024858	0.00193964	0.00248397	0.0019359	0.00248511
95	0.0230685	0.00193505	0.00248272	0.00193604	0.00248136	0.00193247	0.00248197
95.5	0.0230685	0.0019322	0.00247964	0.0019326	0.00247808	0.00192916	0.00247884
96	0.0230685	0.00192935	0.00247656	0.00192932	0.00247491	0.00192599	0.0024757
96.5	0.0230685	0.0019265	0.00247349	0.00192619	0.00247186	0.00192294	0.00247257
97	0.0230685	0.00192365	0.00247041	0.00192322	0.00246892	0.00192002	0.00246943
97.5	0.0230685	0.00192081	0.00246733	0.0019204	0.0024661	0.00191724	0.0024663
98	0.0230685	0.00191796	0.00246425	0.00191774	0.00246339	0.00191458	0.00246316
98.5	0.0230685	0.00191511	0.00246118	0.00191523	0.0024608	0.00191206	0.00246002
99	0.0230685	0.00191226	0.0024581	0.00191288	0.00245833	0.00190966	0.00245689
99.5	0.0230685	0.00190942	0.00245502	0.00191069	0.00245597	0.00190739	0.00245375
100	0.0230685	0.00190657	0.00245194	0.00190865	0.00245373	0.00190526	0.00245062

## Sheet: TotalVaricellaCases
Total Varicella Cases Prevented
years	No vaccination	Strategy A	Strategy B	Strategy C	Strategy D	Strategy E	Strategy F
1	0	2545.72	1992.32	2545.72	1992.32	2545.72	1992.32
5	0	187786	162755	187786	162755	191674	177430
10	0	472766	415926	468661	396425	487570	462423
25	0	1.46242e+06	1.35603e+06	1.43448e+06	1.27384e+06	1.48839e+06	1.42559e+06
50	0	3.14022e+06	2.96448e+06	3.11048e+06	2.88155e+06	3.16709e+06	3.03495e+06
100	0	6.58841e+06	6.30221e+06	6.55798e+06	6.21823e+06	6.61583e+06	6.37353e+06
Total Varicella Cumulative Cases
years	No vaccination	Strategy A	Strategy B	Strategy C	Strategy D	Strategy E	Strategy F
1	72430.8	69885	70438.4	69885	70438.4	69885	70438.4
5	362154	174367	199399	174367	199399	170480	184724
10	724308	251542	308381	255646	327882	236737	261885
25	1.81077e+06	348345	454743	376294	536932	322379	385177
50	3.62154e+06	481314	657054	511063	739983	454450	586590
100	7.24308e+06	654665	940869	685101	1.02485e+06	627242	869549

## Sheet: NaturalVaricellaCases
Natural Varicella Cases Prevented
years	No vaccination	Strategy A	Strategy B	Strategy C	Strategy D	Strategy E	Strategy F
1	0	2611.1	2389.03	2611.1	2389.03	2611.1	2389.03
5	0	191676	181585	191676	181585	194056	188672
10	0	488526	473387	486907	467809	495206	488971
25	0	1.51215e+06	1.48983e+06	1.50389e+06	1.47255e+06	1.52141e+06	1.50823e+06
50	0	3.247e+06	3.2114e+06	3.23843e+06	3.19468e+06	3.25649e+06	3.22977e+06
100	0	6.7732e+06	6.71171e+06	6.76423e+06	6.6945e+06	6.78301e+06	6.73048e+06
Natural Varicella Cumulative Cases
years	No vaccination	Strategy A	Strategy B	Strategy C	Strategy D	Strategy E	Strategy F
1	72430.8	69819.7	70041.7	69819.7	70041.7	69819.7	70041.7
5	362154	170477	180569	170477	180569	168098	173482
10	724308	235781	250921	237401	256498	229102	235337
25	1.81077e+06	298619	320940	306882	338215	289356	302540
50	3.62154e+06	374540	410134	383109	426861	365052	391770
100	7.24308e+06	469877	531361	478850	548579	460066	512596

## Sheet: BreakthroughVaricellaCases
Breakthrough Varicella Cases Prevented
years	No vaccination	Strategy A	Strategy B	Strategy C	Strategy D	Strategy E	Strategy F
1	0	-65.6878	-396.685	-65.6878	-396.685	-65.6878	-396.685
5	0	-3890.17	-18829.5	-3890.17	-18829.5	-2381.38	-11242.1
10	0	-15761.3	-57460.4	-18246.2	-71383.7	-7635.25	-26548.4
25	0	-49726.8	-133803	-69411.9	-198716	-33021.8	-82637
50	0	-106775	-246920	-127955	-313121	-89398	-194820
100	0	-184789	-409509	-206251	-476265	-167177	-356953
Breakthrough Varicella Cumulative Cases
years	No vaccination	Strategy A	Strategy B	Strategy C	Strategy D	Strategy E	Strategy F
1	0	65.6878	396.685	65.6878	396.685	65.6878	396.685
5	0	3890.17	18829.5	3890.17	18829.5	2381.38	11242.1
10	0	15761.3	57460.4	18246.2	71383.7	7635.25	26548.4
25	0	49726.8	133803	69411.9	198716	33021.8	82637
50	0	106775	246920	127955	313121	89398	194820
100	0	184789	409509	206251	476265	167177	356953

## Sheet: VaricellaDeaths
Varicella Deaths Prevented
years	No vaccination	Strategy A	Strategy B	Strategy C	Strategy D	Strategy E	Strategy F
1	0	0.0599188	0.0548001	0.0614934	0.0604656	0.12907	0.115859
5	0	2.90858	2.68511	2.9093	2.69051	3.07411	2.94242
10	0	7.25821	6.87581	7.25688	6.70504	7.56332	7.36622
25	0	22.3105	21.5874	21.9513	20.8819	22.7056	22.2076
50	0	48.3686	46.919	47.8464	46.1458	48.7104	47.5342
100	0	103.658	100.76	103.127	99.9653	104.024	101.393
Varicella Cumulative Deaths
years	No vaccination	Strategy A	Strategy B	Strategy C	Strategy D	Strategy E	Strategy F
1	1.22914	1.16922	1.17434	1.16765	1.16867	1.10007	1.11328
5	6.1457	3.23712	3.46059	3.2364	3.45519	3.07159	3.20328
10	12.2914	5.03319	5.41559	5.03452	5.58636	4.72808	4.92518
25	30.7285	8.41796	9.14108	8.77715	9.84658	8.02289	8.52093
50	61.457	13.0884	14.538	13.6106	15.3112	12.7466	13.9228
100	122.914	19.2556	22.1537	19.7875	22.9487	18.8897	21.521

## Sheet: RawTotalVaricellIncAge
	Total Varicella
t	No vaccination	No vaccination	No vaccination	No vaccination	No vaccination	Strategy A	Strategy A	Strategy A	Strategy A	Strategy A	Strategy B	Strategy B	Strategy B	Strategy B	Strategy B	Strategy C	Strategy C	Strategy C	Strategy C	Strategy C	Strategy D	Strategy D	Strategy D	Strategy D	Strategy D	Strategy E	Strategy E	Strategy E	Strategy E	Strategy E	Strategy F	Strategy F	Strategy F	Strategy F	Strategy F
	<1	1-<5	5-<10	10-<15	>15	<1	1-<5	5-<10	10-<15	>15	<1	1-<5	5-<10	10-<15	>15	<1	1-<5	5-<10	10-<15	>15	<1	1-<5	5-<10	10-<15	>15	<1	1-<5	5-<10	10-<15	>15	<1	1-<5	5-<10	10-<15	>15
0	194.516	579.628	435.48	130.08	19.6784	194.516	579.628	435.48	130.08	19.6784	194.516	579.628	435.48	130.08	19.6784	194.516	579.628	435.48	130.08	19.6784	194.516	579.628	435.48	130.08	19.6784	194.516	579.628	435.48	130.08	19.6784	194.516	579.628	435.48	130.08	19.6784
0.5	194.516	579.628	435.48	130.08	19.6784	193.71	572.82	434.582	129.873	19.6361	193.802	575.051	434.717	129.914	19.6412	193.719	572.82	434.583	129.875	19.6198	193.837	575.051	434.705	129.921	19.6329	193.711	572.82	434.582	129.883	19.6276	193.81	575.051	434.71	129.913	19.6301
1	194.516	579.628	435.48	130.08	19.6784	164.031	426.852	388.321	119.305	17.8265	167.9	462.075	394.473	120.706	18.0501	164.044	426.852	388.318	119.303	17.8212	167.878	462.075	394.484	120.703	18.0432	164.039	426.852	388.333	119.309	17.8295	167.889	462.075	394.466	120.709	18.0554
1.5	194.516	579.628	435.48	130.08	19.6784	109.019	229.201	281.927	92.142	13.7563	117.29	286.897	298.134	96.084	14.3382	109.015	229.201	281.92	92.1421	13.7597	117.283	286.897	298.141	96.0858	14.3377	109.016	229.201	281.93	92.1382	13.7566	117.285	286.897	298.113	96.0934	14.3379
2	194.516	579.628	435.48	130.08	19.6784	77.5113	132.937	215.3	75.7258	11.2784	86.5589	191.842	235.861	80.5246	11.9334	77.5147	132.937	215.286	75.7226	11.2776	86.5475	191.842	235.86	80.5177	11.9357	77.3073	131.417	214.909	75.6509	11.264	85.7899	184.277	234.619	80.2797	11.8955
2.5	194.516	579.628	435.48	130.08	19.6784	65.2549	93.9854	192.492	74.1141	10.5196	74.5127	154.365	217.117	79.1748	11.1959	65.26	93.9854	192.501	74.1151	10.5203	74.5171	154.365	217.123	79.1701	11.1909	64.3057	89.8074	190.017	73.5495	10.4531	71.2822	134.134	208.341	77.2796	10.9644
3	194.516	579.628	435.48	130.08	19.6784	60.3683	75.3556	186.028	80.6933	10.5556	70.42	140.159	217.853	86.3431	11.2867	60.3694	75.3556	186.03	80.6986	10.5587	70.4219	140.159	217.857	86.3463	11.2843	58.512	68.7356	179.912	79.1915	10.4062	64.2398	108.361	196.303	81.591	10.7881
3.5	194.516	579.628	435.48	130.08	19.6784	56.8319	63.4011	178.076	90.0873	10.8231	68.0105	132.664	219.635	96.749	11.6492	56.828	63.4011	178.073	90.0864	10.8246	68.0117	132.664	219.64	96.7447	11.6488	53.9767	54.7077	167.216	87.2346	10.5633	58.7789	91.0538	182.03	88.25	10.8371
4	194.516	579.628	435.48	130.08	19.6784	52.6772	54.0088	163.132	99.2686	11.0741	64.7163	125.313	214.01	106.836	11.9835	52.6706	54.0088	163.12	99.2715	11.0771	64.7155	125.313	213.992	106.834	11.9837	48.9888	43.9865	147.744	94.9708	10.711	53.0723	77.1572	161.316	94.7005	10.878
4.5	194.516	579.628	435.48	130.08	19.6784	48.2435	46.5787	144.479	107.929	11.32	60.5364	117.237	202.028	115.648	12.2249	48.2409	46.5787	144.48	107.932	11.3232	60.536	117.237	202.022	115.65	12.2338	44.0704	35.9954	125.91	102.516	10.8758	47.5993	66.1398	138.48	101.17	10.9549
5	194.516	579.628	435.48	130.08	19.6784	44.4612	41.2564	127.318	117.394	11.6673	56.5256	109.942	189.044	124.359	12.5102	44.4615	41.2564	127.322	117.397	11.6652	56.5219	109.942	189.038	124.364	12.5065	40.0994	30.519	106.743	111.487	11.1887	43.218	58.2519	118.615	109.257	11.1861
5.5	194.516	579.628	435.48	130.08	19.6784	41.7646	37.8117	114.016	128.694	12.19	53.4258	104.624	178.984	134.374	12.9123	41.7651	37.8192	114.014	128.689	12.1943	53.4262	104.625	178.97	134.371	12.9095	37.3536	27.0468	91.9741	122.732	11.7253	40.1925	53.1608	103.528	119.922	11.6496
6	194.516	579.628	435.48	130.08	19.6784	39.8408	34.8249	104.039	140.967	12.8935	50.9821	96.5472	172.029	145.695	13.4456	39.9546	35.6909	104.156	141.074	12.8979	51.3262	101.314	172.642	145.874	13.4683	35.5355	24.8815	80.7214	135.213	12.4477	38.2226	50.0082	92.3493	132.372	12.3199
6.5	194.516	579.628	435.48	130.08	19.6784	38.0198	31.2417	95.0613	151.282	13.5988	47.6776	82.7329	162.458	155.134	13.9122	38.5732	34.2458	96.2538	151.945	13.6504	49.868	99.2462	168.858	157.569	14.1171	34.1164	23.3837	71.2894	145.711	13.2228	36.777	47.8601	83.3315	143.851	13.0747
7	194.516	579.628	435.48	130.08	19.6784	36.0873	28.1013	85.7063	156.539	14.1554	44.3636	71.1435	149.369	161.035	14.2551	37.1625	32.9455	88.8049	158.241	14.2856	48.62	97.5123	165.817	167.424	14.7481	32.606	22.0605	62.4248	150.373	13.8372	35.338	45.9099	74.9633	150.7	13.7348
7.5	194.516	579.628	435.48	130.08	19.6784	33.9037	25.2639	75.6474	155.425	14.4574	41.0957	61.8254	133.791	163.393	14.4599	35.4678	31.4645	81.099	158.172	14.6725	47.2552	95.4428	162.191	173.748	15.259	30.78	20.6746	53.6958	147.091	14.1411	33.5967	43.6504	66.5131	150.365	14.1295
8	194.516	579.628	435.48	130.08	19.6784	31.5897	22.7564	65.5585	149.064	14.5174	38.0269	54.5468	117.637	163.149	14.5825	33.5481	29.8313	73.3987	152.544	14.8037	45.7158	92.8834	157.645	176.397	15.6167	28.7176	19.2158	45.4577	137.131	14.131	31.5773	41.0763	58.1545	143.279	14.2306
8.5	194.516	579.628	435.48	130.08	19.6784	29.3789	20.6513	56.317	139.865	14.439	35.3236	49.0002	102.509	161.472	14.6823	31.6423	28.2312	66.3771	143.912	14.7852	44.1324	90.1247	152.782	176.53	15.8789	26.6899	17.838	38.3562	123.838	13.933	29.5238	38.4686	50.605	132.17	14.1323
9	194.516	579.628	435.48	130.08	19.6784	27.4301	18.9573	48.4008	129.849	14.3264	33.0342	44.8033	89.1317	158.999	14.8061	29.9546	26.7808	60.5466	134.705	14.7176	42.6908	87.5791	148.408	175.733	16.1175	24.9035	16.644	32.6527	110.062	13.6838	27.6611	36.1152	44.3024	119.888	13.9708
9.5	194.516	579.628	435.48	130.08	19.6784	25.7812	17.6233	41.849	120.047	14.2416	31.1051	41.5892	77.6237	155.767	14.9669	28.5161	25.5882	55.807	125.889	14.6911	41.5084	85.4856	145.071	175.222	16.4068	23.4128	15.6709	28.2405	97.2647	13.4693	26.0895	34.1425	39.2971	108.154	13.8309
10	194.516	579.628	435.48	130.08	19.6784	24.4033	16.5728	36.4993	110.762	14.2039	29.4605	39.0555	67.8102	151.517	15.1615	27.2954	24.0454	52.1173	118.364	14.7364	40.2974	80.0214	142.343	175.401	16.7484	22.1992	14.8877	24.8532	85.9096	13.3248	24.7979	32.5344	35.417	97.6054	13.7543
10.5	194.516	579.628	435.48	130.08	19.6784	23.2525	15.7323	32.1285	102.023	14.2158	28.0321	36.9972	59.4768	146.012	15.377	26.1071	21.8133	48.8077	111.706	14.8305	38.2819	69.2837	136.66	174.607	17.0642	21.2239	14.2605	22.2625	76.0312	13.2534	23.7585	31.2399	32.4438	88.3577	13.7522
11	194.516	579.628	435.48	130.08	19.6784	22.2871	15.0543	28.5725	93.8157	14.2821	26.7818	35.27	52.448	139.259	15.6152	25.0756	19.9269	45.6984	105.941	14.9847	36.2835	60.3771	128.224	173.192	17.3633	20.4371	13.7676	19.9903	67.7057	13.2596	22.9229	30.2254	29.8715	80.6019	13.8271
11.5	194.516	579.628	435.48	130.08	19.6784	21.482	14.5037	25.6499	86.2038	14.406	25.6873	33.8062	46.5713	131.519	15.878	24.1983	18.4319	42.6897	101.156	15.2162	34.421	53.4553	118.018	172.047	17.7216	19.8198	13.3791	18.7687	60.7335	13.3451	22.2638	29.3999	28.3705	73.8463	13.9768
12	194.516	579.628	435.48	130.08	19.6784	20.8135	14.0557	23.3443	79.2143	14.5883	24.7377	32.5659	41.7225	123.175	16.1797	23.4704	17.2753	39.7966	97.3162	15.5252	32.7817	48.2787	107.203	171.69	18.1827	19.3585	13.0817	17.642	54.9916	13.4891	21.7661	28.7719	26.8981	68.4473	14.198
12.5	194.516	579.628	435.48	130.08	19.6784	20.2694	13.6933	21.4699	72.8797	14.8318	23.9244	31.5144	37.7627	114.677	16.5271	22.8621	16.3952	37.049	94.3095	15.9124	31.3872	44.4663	96.6836	172.241	18.7604	18.9973	12.8542	16.7814	50.3311	13.7065	21.3725	28.3006	25.8756	64.0292	14.4912
13	194.516	579.628	435.48	130.08	19.6784	19.8334	13.4034	19.9479	67.2241	15.134	23.2408	30.6362	34.5756	106.385	16.9294	22.3593	15.7312	34.4674	91.9473	16.3719	30.2257	41.6647	86.9052	173.385	19.4539	18.7286	12.6847	16.1348	46.5714	13.9747	21.0894	27.9414	25.1205	60.517	14.8504
13.5	194.516	579.628	435.48	130.08	19.6784	19.4784	13.1691	18.7656	62.2081	15.4906	22.6762	29.9106	32.0289	98.5827	17.385	21.94	15.2281	32.0664	90.0012	16.8978	29.2501	39.5832	78.0118	174.357	20.2526	18.5341	12.5606	15.659	43.5728	14.2905	20.887	27.6877	24.5737	57.7828	15.2652
14	194.516	579.628	435.48	130.08	19.6784	19.2012	12.9871	17.8307	57.8417	15.9007	22.2195	29.3219	30.024	91.4533	17.8936	21.5847	14.8399	29.8539	88.2079	17.4777	28.4008	37.9603	70.0017	174.297	21.1096	18.3981	12.474	15.307	41.2092	14.6459	20.7508	27.5117	24.1869	55.7026	15.7299
14.5	194.516	579.628	435.48	130.08	19.6784	18.9909	12.8455	17.0734	54.0706	16.3523	21.8583	28.8529	28.4556	85.0963	18.4578	21.2784	14.53	27.8287	86.3253	18.095	27.6256	36.6262	62.7946	172.389	21.9679	18.3102	12.4125	15.0568	39.3716	15.0321	20.6691	27.3978	23.9264	54.1869	16.2387
15	194.516	579.628	435.48	130.08	19.6784	18.8337	12.7339	16.487	50.8116	16.838	21.5809	28.4855	27.2417	79.5412	19.0705	21.0079	14.2751	25.9851	84.1819	18.7386	26.8872	35.4607	56.3311	168.117	22.7902	18.2602	12.3754	14.8776	37.9735	15.4441	20.6326	27.3367	23.7663	53.1433	16.7835
15.5	194.516	579.628	435.48	130.08	19.6784	18.7169	12.6519	16.0505	48.0535	17.349	21.3728	28.2062	26.3127	74.7707	19.7187	20.7653	14.0601	24.3243	81.6626	19.3944	26.1684	34.3918	50.6109	161.464	23.5488	18.2404	12.3537	14.7547	36.9421	15.8751	20.6306	27.3115	23.6813	52.4919	17.3622
16	194.516	579.628	435.48	130.08	19.6784	18.6423	12.594	15.713	45.729	17.8772	21.2279	27.9955	25.613	70.7311	20.3953	20.5398	13.8714	22.8422	78.751	20.0547	25.4735	33.4054	45.6308	152.843	24.2305	18.2438	12.3463	14.6805	36.2053	16.3191	20.6545	27.3192	23.6581	52.1668	17.9669
16.5	194.516	579.628	435.48	130.08	19.6784	18.6021	12.5549	15.4299	43.8289	18.4179	21.1325	27.8463	25.0959	67.369	21.0904	20.3351	13.7041	21.5372	75.4914	20.7109	24.8185	32.4924	41.3492	142.92	24.8512	18.264	12.3472	14.6351	35.7123	16.7722	20.7035	27.3477	23.6756	52.1157	18.5947
17	194.516	579.628	435.48	130.08	19.6784	18.5837	12.5275	15.2489	42.2799	18.9641	21.0784	27.7429	24.7232	64.6193	21.7942	20.1461	13.5511	20.3967	71.9865	21.3583	24.2184	31.6648	37.7572	132.442	25.4239	18.2968	12.3551	14.6134	35.4144	17.2302	20.7678	27.3922	23.726	52.2783	19.2371
17.5	194.516	579.628	435.48	130.08	19.6784	18.5849	12.5109	15.1157	41.0218	19.5066	21.0599	27.6778	24.463	62.4165	22.4999	19.978	13.4132	19.4118	68.3611	21.9942	23.6854	30.9319	34.7952	122.059	25.9725	18.3385	12.3653	14.6101	35.2718	17.6904	20.8417	27.4472	23.7983	52.6017	19.8921
18	194.516	579.628	435.48	130.08	19.6784	18.5994	12.5026	14.9913	39.9301	20.0355	21.0688	27.6425	24.289	60.6809	23.1958	19.8293	13.2888	18.5738	64.7468	22.6157	23.2267	30.2966	32.3747	112.219	26.5102	18.3855	12.3777	14.6186	35.2537	18.1485	20.9242	27.507	23.8848	53.0542	20.5511
18.5	194.516	579.628	435.48	130.08	19.6784	18.6258	12.4977	14.9229	39.1616	20.5371	21.1009	27.6288	24.1817	59.355	23.8781	19.7005	13.1805	17.8687	61.2453	23.2175	22.8469	29.7558	30.436	103.194	27.0456	18.4345	12.3899	14.6348	35.3282	18.599	21.01	27.5667	23.979	53.593	21.2122
19	194.516	579.628	435.48	130.08	19.6784	18.6599	12.4958	14.8744	38.5355	21.0284	21.1485	27.632	24.1268	58.3841	24.5361	19.5935	13.085	17.2765	57.9444	23.7986	22.533	29.3042	28.891	95.1496	27.5819	18.4835	12.4009	14.6553	35.4717	19.0417	21.0971	27.624	24.0752	54.189	21.8686
19.5	194.516	579.628	435.48	130.08	19.6784	18.6984	12.4957	14.8374	38.0611	21.4923	21.2096	27.6461	24.1104	57.7102	25.169	19.5073	13	16.7862	54.9034	24.3539	22.2837	28.933	27.6916	88.1324	28.1157	18.53	12.4086	14.6777	35.6573	19.4729	21.183	27.6758	24.1681	54.7985	22.5176
20	194.516	579.628	435.48	130.08	19.6784	18.7387	12.4956	14.8176	37.7382	21.9205	21.2776	27.665	24.1189	57.2742	25.7694	19.4376	12.9256	16.3813	52.1574	24.8787	22.0931	28.6311	26.7383	82.0933	28.6462	18.5732	12.4127	14.7003	35.8712	19.8921	21.2646	27.7185	24.2525	55.411	23.1529
20.5	194.516	579.628	435.48	130.08	19.6784	18.7781	12.4938	14.8063	37.511	22.3231	21.3515	27.6858	24.1446	57.0345	26.3346	19.3852	12.8611	16.0488	49.7129	25.3689	21.9499	28.386	26.0073	76.9683	29.1617	18.6115	12.4123	14.7177	36.0976	20.2965	21.3414	27.7531	24.3299	56.004	23.7696
21	194.516	579.628	435.48	130.08	19.6784	18.8152	12.4891	14.796	37.3588	22.693	21.4262	27.7044	24.1828	56.9535	26.8631	19.3461	12.8057	15.7796	47.538	25.8195	21.8488	28.1899	25.4501	72.6808	29.6571	18.6448	12.4079	14.7329	36.321	20.6847	21.4121	27.7748	24.3956	56.5554	24.3683
21.5	194.516	579.628	435.48	130.08	19.6784	18.8493	12.481	14.787	37.2584	23.0308	21.5009	27.7194	24.2239	56.9876	27.352	19.3189	12.7587	15.5638	45.7041	26.2303	21.7833	28.0343	25.0264	69.1359	30.1217	18.672	12.3987	14.7423	36.5342	21.0542	21.4751	27.7839	24.4483	57.0591	24.9444
22	194.516	579.628	435.48	130.08	19.6784	18.8801	12.4699	14.7802	37.2955	23.3387	21.5726	27.7283	24.2655	57.0983	27.8014	19.3016	12.7148	15.3862	44.1213	26.5934	21.7459	27.9105	24.7129	66.2497	30.5538	18.6933	12.3847	14.7467	36.7305	21.4064	21.531	27.7821	24.4889	57.5053	25.4958
22.5	194.516	579.628	435.48	130.08	19.6784	18.9063	12.4542	14.7722	37.1429	23.6157	21.64	27.73	24.302	57.2477	28.2087	19.2905	12.6726	15.2404	42.7751	26.9108	21.7313	27.8105	24.4809	63.9176	30.9527	18.7078	12.3661	14.7473	36.9055	21.7413	21.5789	27.768	24.5157	57.8874	26.0222
23	194.516	579.628	435.48	130.08	19.6784	18.9251	12.434	14.7635	37.2647	23.8658	21.7028	27.7199	24.3303	57.407	28.5747	19.2851	12.6332	15.1214	41.6492	27.18	21.7315	27.7277	24.3137	62.0711	31.3018	18.7164	12.343	14.7429	37.0565	22.0584	21.619	27.7428	24.5256	58.206	26.5196
23.5	194.516	579.628	435.48	130.08	19.6784	18.9367	12.4093	14.7526	37.2907	24.0878	21.7567	27.6981	24.3447	57.7206	28.897	19.2818	12.5952	15.0243	40.7185	27.402	21.7463	27.6589	24.1956	60.6315	31.6093	18.7194	12.3158	14.7308	37.1795	22.3577	21.6519	27.7065	24.5233	58.4616	26.9886
24	194.516	579.628	435.48	130.08	19.6784	18.9421	12.3799	14.7364	37.39	24.2854	21.8011	27.6662	24.3568	57.8716	29.2686	19.2798	12.5578	14.9415	39.9513	27.5776	21.7712	27.5999	24.1146	59.5307	31.8712	18.7168	12.2846	14.713	37.2746	22.6397	21.6775	27.6595	24.5088	58.6572	27.4307
24.5	194.516	579.628	435.48	130.08	19.6784	18.9408	12.3459	14.7167	37.3351	24.4595	21.8359	27.6242	24.3684	58.0329	29.5463	19.2781	12.5185	14.8715	39.3334	27.7085	21.7995	27.5448	24.0603	58.714	32.0873	18.7091	12.25	14.6906	37.3427	22.9046	21.6964	27.6022	24.4833	58.7987	27.8439
25	194.516	579.628	435.48	130.08	19.6784	18.9339	12.3085	14.693	37.3446	24.611	21.8627	27.5746	24.358	58.1846	29.8047	19.2749	12.4771	14.8099	38.8448	27.7955	21.8312	27.4914	24.0224	58.1663	32.261	18.6967	12.212	14.6629	37.3846	23.152	21.7086	27.5354	24.4484	58.8875	28.2289
25.5	194.516	579.628	435.48	130.08	19.6784	18.9217	12.2686	14.6655	37.3793	24.7419	21.8821	27.5161	24.3408	58.3075	30.0283	19.2686	12.4342	14.7554	38.4123	27.8415	21.8622	27.4363	23.9973	57.559	32.4023	18.6796	12.1707	14.6312	37.4039	23.3823	21.7147	27.4611	24.4036	58.9322	28.5856
26	194.516	579.628	435.48	130.08	19.6784	18.9027	12.2256	14.6335	37.3502	24.8533	21.8941	27.445	24.309	58.4001	30.2295	19.2564	12.389	14.7065	38.0961	27.8548	21.8917	27.378	23.9782	57.449	32.4945	18.6585	12.1263	14.5949	37.4017	23.5965	21.7153	27.3794	24.3509	58.9353	28.9139
26.5	194.516	579.628	435.48	130.08	19.6784	18.8791	12.1793	14.5965	37.3391	24.9565	21.898	27.3626	24.2674	58.4583	30.4091	19.2385	12.3419	14.6593	37.8197	27.8365	21.9166	27.314	23.9626	57.3201	32.5558	18.6335	12.0792	14.5546	37.3798	23.7941	21.7105	27.2908	24.2894	58.9023	29.216
27	194.516	579.628	435.48	130.08	19.6784	18.8509	12.1296	14.5548	37.3116	25.0487	21.8961	27.2743	24.218	58.4816	30.568	19.2152	12.2933	14.6081	37.5996	27.7886	21.9359	27.244	23.9409	57.2502	32.5878	18.6047	12.0303	14.5102	37.3397	23.9748	21.7002	27.1962	24.2227	58.8391	29.4906
27.5	194.516	579.628	435.48	130.08	19.6784	18.8173	12.0771	14.5081	37.331	25.1286	21.8882	27.1808	24.1624	58.47	30.7072	19.185	12.2427	14.5576	37.4247	27.7195	21.9467	27.1681	23.9153	57.211	32.5952	18.5724	11.9795	14.4629	37.2848	24.1408	21.6853	27.0954	24.1495	58.7536	29.7394
28	194.516	579.628	435.48	130.08	19.6784	18.7787	12.0232	14.4567	37.2011	25.1737	21.8727	27.0798	24.0977	58.431	30.8297	19.1497	12.1884	14.5091	37.2882	27.6308	21.9492	27.0854	23.889	57.2162	32.582	18.5367	11.9266	14.4129	37.2161	24.2912	21.6661	26.9897	24.0715	58.6454	29.9663
28.5	194.516	579.628	435.48	130.08	19.6784	18.7354	11.9668	14.4021	37.135	25.2288	21.8503	26.9723	24.0258	58.3678	30.9356	19.1102	12.1305	14.4582	37.1589	27.5276	21.9455	26.9948	23.8543	57.239	32.5445	18.4982	11.8719	14.3597	37.1354	24.4259	21.6427	26.8792	23.9892	58.5214	30.1692
29	194.516	579.628	435.48	130.08	19.6784	18.6875	11.9081	14.3497	37.0418	25.2813	21.8211	26.8592	23.9472	58.2817	31.0262	19.066	12.0699	14.4059	37.0019	27.4094	21.9345	26.8967	23.8105	57.2546	32.4838	18.4569	11.8156	14.3036	37.0437	24.5463	21.6147	26.764	23.9027	58.3819	30.348
29.5	194.516	579.628	435.48	130.08	19.6784	18.6373	11.8484	14.2964	36.9357	25.3063	21.7871	26.742	23.8631	58.1753	31.1023	19.0151	12.0066	14.3516	36.8822	27.2825	21.9153	26.7922	23.7593	57.2681	32.4181	18.4129	11.7579	14.246	36.944	24.6529	21.5826	26.6451	23.813	58.2313	30.5028
30	194.516	579.628	435.48	130.08	19.6784	18.5856	11.7872	14.2391	36.8674	25.3414	21.7489	26.6205	23.7755	58.0519	31.1654	18.958	11.9415	14.2943	36.8022	27.147	21.8881	26.6808	23.7004	57.2775	32.3456	18.3656	11.6988	14.1859	36.837	24.745	21.5466	26.5227	23.7196	58.0709	30.6377
30.5	194.516	579.628	435.48	130.08	19.6784	18.5325	11.7243	14.1788	36.7531	25.3551	21.7063	26.4952	23.6834	57.9146	31.2151	18.8961	11.8753	14.2347	36.6828	27.0067	21.854	26.5637	23.6344	57.2556	32.264	18.3154	11.6383	14.1234	36.7228	24.8226	21.5066	26.3965	23.6238	57.9038	30.7514
31	194.516	579.628	435.48	130.08	19.6784	18.4753	11.6602	14.1152	36.6426	25.3641	21.6588	26.3661	23.5882	57.7634	31.2524	18.8312	11.8073	14.1725	36.5714	26.8669	21.8124	26.4405	23.5614	57.2381	32.1751	18.2624	11.5766	14.0594	36.6031	24.8868	21.4627	26.2673	23.5249	57.7299	30.8456
31.5	194.516	579.628	435.48	130.08	19.6784	18.4132	11.5953	14.0485	36.5227	25.3643	21.6069	26.234	23.4893	57.6033	31.2776	18.7629	11.7375	14.1079	36.463	26.727	21.7636	26.3129	23.4816	57.1758	32.081	18.2067	11.5139	13.9936	36.4782	24.938	21.415	26.1352	23.4234	57.5511	30.9201
32	194.516	579.628	435.48	130.08	19.6784	18.3483	11.5294	13.9812	36.3974	25.3568	21.5508	26.0992	23.388	57.4345	31.2913	18.6896	11.6668	14.0413	36.3484	26.5868	21.7094	26.1815	23.3959	57.0928	31.9886	18.1482	11.4501	13.9259	36.3485	24.9762	21.3635	26.0001	23.32	57.3682	30.9775
32.5	194.516	579.628	435.48	130.08	19.6784	18.281	11.4623	13.9123	36.2689	25.3415	21.4909	25.9615	23.2838	57.2594	31.2938	18.6118	11.5946	13.9727	36.2316	26.4477	21.6499	26.0462	23.3042	57.0086	31.8945	18.0872	11.3852	13.8565	36.215	25.0013	21.3083	25.8625	23.2143	57.1822	31.0178
33	194.516	579.628	435.48	130.08	19.6784	18.2111	11.3946	13.842	36.1343	25.3187	21.4273	25.8217	23.177	57.0787	31.2855	18.5304	11.521	13.9028	36.1051	26.3096	21.585	25.9076	23.2071	56.8985	31.7962	18.0236	11.3194	13.7858	36.0775	25.0142	21.2494	25.7224	23.1065	56.9937	31.0412
33.5	194.516	579.628	435.48	130.08	19.6784	18.1386	11.326	13.7702	35.996	25.2885	21.3601	25.6798	23.0685	56.8946	31.2666	18.4472	11.4474	13.8323	35.9695	26.1733	21.5155	25.7657	23.1066	56.7728	31.6979	17.9575	11.2528	13.7135	35.9368	25.0153	21.1868	25.58	22.9968	56.8023	31.0499
34	194.516	579.628	435.48	130.08	19.6784	18.0639	11.2565	13.6969	35.8559	25.2512	21.2894	25.5358	22.9579	56.7064	31.2374	18.362	11.3739	13.7604	35.8399	26.0395	21.4418	25.6218	23.003	56.6332	31.5994	17.8887	11.1852	13.6396	35.793	25.0046	21.1207	25.4354	22.885	56.6086	31.0427
34.5	194.516	579.628	435.48	130.08	19.6784	17.9866	11.1865	13.6219	35.7122	25.2069	21.2155	25.3897	22.8454	56.5151	31.1981	18.2738	11.3002	13.6872	35.722	25.9088	21.3641	25.4755	22.8961	56.4815	31.4998	17.8173	11.1168	13.5647	35.6463	24.9832	21.0512	25.2889	22.7716	56.4137	31.023
35	194.516	579.628	435.48	130.08	19.6784	17.9068	11.1159	13.5455	35.5651	25.1555	21.1382	25.2419	22.7314	56.3215	31.1496	18.183	11.2258	13.6115	35.5555	25.7773	21.2826	25.3276	22.786	56.3224	31.3986	17.7434	11.0476	13.4885	35.4972	24.9531	20.9784	25.1404	22.6564	56.2174	30.9903
35.5	194.516	579.628	435.48	130.08	19.6784	17.8247	11.0447	13.4682	35.4164	25.0973	21.058	25.0925	22.6155	56.1258	31.0924	18.09	11.1499	13.5339	35.3815	25.6447	21.1979	25.1781	22.6738	56.1522	31.2962	17.667	10.9776	13.4109	35.3454	24.9141	20.9022	24.9901	22.5393	56.0198	30.9452
36	194.516	579.628	435.48	130.08	19.6784	17.7409	10.9728	13.3897	35.2651	25.0324	20.9749	24.9415	22.4982	55.9279	31.0267	17.9951	11.0731	13.4544	35.2908	25.5126	21.11	25.0269	22.5595	55.9779	31.1926	17.5883	10.9069	13.332	35.1917	24.8661	20.8227	24.8384	22.4209	55.8209	30.8903
36.5	194.516	579.628	435.48	130.08	19.6784	17.6549	10.9003	13.3102	35.111	24.9611	20.8889	24.7891	22.3795	55.7292	30.9524	17.898	10.9953	13.3737	35.1563	25.3808	21.0192	24.8746	22.4431	55.7968	31.0879	17.5072	10.8357	13.2524	35.036	24.8091	20.7399	24.6853	22.3013	55.6207	30.824
37	194.516	579.628	435.48	130.08	19.6784	17.5667	10.8275	13.2297	34.9546	24.8841	20.7999	24.6355	22.2594	55.5297	30.8707	17.7987	10.9178	13.2928	35.0157	25.2513	20.9259	24.7214	22.3256	55.6089	30.981	17.4238	10.7639	13.1718	34.8784	24.7443	20.6544	24.5308	22.1804	55.4188	30.748
37.5	194.516	579.628	435.48	130.08	19.6784	17.4764	10.7542	13.1483	34.7963	24.8016	20.7081	24.4807	22.1379	55.3292	30.7818	17.698	10.8404	13.2108	34.8632	25.1244	20.8301	24.5671	22.2068	55.4183	30.871	17.3382	10.6917	13.0901	34.7185	24.6717	20.5659	24.3748	22.0583	55.2156	30.664
38	194.516	579.628	435.48	130.08	19.6784	17.3846	10.6804	13.0662	34.6366	24.7134	20.6134	24.3247	22.0155	55.1271	30.6856	17.5966	10.7628	13.1279	34.6801	24.9995	20.7314	24.4116	22.0867	55.2247	30.7587	17.2505	10.619	13.0073	34.5569	24.5916	20.4745	24.2178	21.935	55.012	30.5719
38.5	194.516	579.628	435.48	130.08	19.6784	17.2909	10.6061	12.9831	34.4756	24.6204	20.5157	24.1677	21.892	54.9242	30.5826	17.4938	10.6853	13.0443	34.4971	24.8767	20.6306	24.2554	21.9657	55.0308	30.644	17.1608	10.5459	12.924	34.3935	24.5051	20.3803	24.0598	21.8104	54.8076	30.4717
39	194.516	579.628	435.48	130.08	19.6784	17.1954	10.5317	12.899	34.313	24.5231	20.4156	24.0098	21.7676	54.7204	30.474	17.3895	10.6086	12.9601	34.3943	24.7477	20.5277	24.0983	21.8439	54.7563	30.5268	17.0691	10.4723	12.8399	34.2284	24.413	20.2833	23.9009	21.6846	54.6022	30.3652
39.5	194.516	579.628	435.48	130.08	19.6784	17.0979	10.4569	12.8141	34.1487	24.4213	20.3136	23.8509	21.642	54.5158	30.3598	17.2839	10.5321	12.8751	34.2176	24.6169	20.4227	23.9407	21.7211	54.5616	30.4073	16.9755	10.3983	12.7551	34.062	24.3153	20.184	23.741	21.5578	54.3964	30.2529
40	194.516	579.628	435.48	130.08	19.6784	16.999	10.3817	12.7286	33.9826	24.3148	20.2095	23.6911	21.5155	54.3106	30.2402	17.1772	10.456	12.7896	34.0364	24.4902	20.3158	23.7825	21.5964	54.4514	30.2852	16.8798	10.324	12.6694	33.8942	24.2119	20.0823	23.5803	21.4303	54.1898	30.1347
40.5	194.516	579.628	435.48	130.08	19.6784	16.8985	10.3061	12.6428	33.8148	24.2029	20.1033	23.5307	21.3882	54.1049	30.1154	17.0691	10.3793	12.7042	33.8594	24.3597	20.2074	23.6239	21.4697	54.258	30.1592	16.7823	10.2492	12.5833	33.7251	24.1038	19.9783	23.4189	21.3022	53.9822	30.0105
41	194.516	579.628	435.48	130.08	19.6784	16.7962	10.2306	12.5563	33.6465	24.0863	19.995	23.3696	21.2603	53.8986	29.9866	16.9597	10.3024	12.6183	33.7092	24.228	20.0977	23.4648	21.341	54.0803	30.0299	16.6833	10.1741	12.4967	33.555	23.9917	19.8719	23.2571	21.1734	53.7738	29.8815
41.5	194.516	579.628	435.48	130.08	19.6784	16.6923	10.155	12.4691	33.4781	23.9648	19.8847	23.2078	21.1316	53.6916	29.8537	16.8493	10.2252	12.5321	33.5605	24.0934	19.9865	23.3055	21.211	53.8711	29.8975	16.5827	10.0987	12.4095	33.384	23.8757	19.7633	23.0947	21.044	53.5648	29.7477
42	194.516	579.628	435.48	130.08	19.6784	16.587	10.0792	12.3813	33.3091	23.8417	19.7725	23.0453	21.0022	53.4843	29.7168	16.7382	10.1481	12.4455	33.3873	23.9609	19.8736	23.1457	21.0826	53.645	29.7631	16.4805	10.0232	12.3217	33.2121	23.7557	19.6529	22.9318	20.9139	53.3557	29.6098
42.5	194.516	579.628	435.48	130.08	19.6784	16.4807	10.0032	12.2933	33.1389	23.7168	19.6586	22.8824	20.8723	53.2764	29.5762	16.6261	10.0711	12.3582	33.2015	23.8299	19.7586	22.9849	20.9559	53.4253	29.6265	16.3767	9.94746	12.2334	33.0393	23.6318	19.5406	22.7683	20.783	53.1462	29.4689
43	194.516	579.628	435.48	130.08	19.6784	16.3733	9.92695	12.205	32.9675	23.5913	19.543	22.7192	20.7419	53.0683	29.4328	16.5131	9.99415	12.2703	33.0212	23.6944	19.6418	22.8233	20.8295	53.1912	29.4874	16.2713	9.87151	12.145	32.8659	23.5051	19.4266	22.6044	20.6518	52.9365	29.3248
43.5	194.516	579.628	435.48	130.08	19.6784	16.2648	9.85043	12.1164	32.7949	23.4623	19.4257	22.5556	20.6111	52.86	29.2864	16.3993	9.9172	12.182	32.8784	23.5582	19.5232	22.6611	20.7005	53.0054	29.3459	16.1647	9.79533	12.0563	32.6919	23.3756	19.3108	22.4402	20.5203	52.7265	29.1774
44	194.516	579.628	435.48	130.08	19.6784	16.1552	9.77377	12.0274	32.621	23.3264	19.3067	22.3916	20.4799	52.6515	29.137	16.2849	9.83971	12.0931	32.7228	23.4205	19.4028	22.4986	20.5701	52.7942	29.202	16.0568	9.719	11.9675	32.5174	23.2433	19.1932	22.2757	20.3886	52.5164	29.0275
44.5	194.516	579.628	435.48	130.08	19.6784	16.0444	9.69696	11.938	32.4456	23.1871	19.1863	22.2273	20.3483	52.4429	28.9854	16.1698	9.76086	12.0041	32.56	23.2827	19.2817	22.3355	20.4393	52.6026	29.0557	15.9479	9.64257	11.8784	32.3414	23.1084	19.0742	22.1108	20.2567	52.3063	28.8752
45	194.516	579.628	435.48	130.08	19.6784	15.9327	9.62	11.8486	32.269	23.046	19.0647	22.0626	20.2167	52.2344	28.8318	16.054	9.68202	11.915	32.3444	23.1409	19.1597	22.1718	20.3082	52.3722	28.907	15.8378	9.56606	11.7892	32.1647	22.9716	18.9539	21.9457	20.1246	52.0964	28.7205
45.5	194.516	579.628	435.48	130.08	19.6784	15.8201	9.5429	11.7592	32.0913	22.9127	18.9419	21.8977	20.0848	52.0259	28.6763	15.9376	9.60317	11.8255	32.1907	22.9992	19.0366	22.0081	20.1767	52.1621	28.756	15.7265	9.48945	11.6997	31.9872	22.8333	18.8322	21.7805	19.9922	51.8867	28.5641
46	194.516	579.628	435.48	130.08	19.6784	15.7066	9.46569	11.6697	31.9146	22.777	18.8179	21.7327	19.9527	51.8174	28.5188	15.8207	9.52579	11.7358	32.0235	22.8581	18.9127	21.8445	20.0455	51.9756	28.6026	15.6141	9.41276	11.6101	31.8089	22.6934	18.7092	21.6153	19.8596	51.6773	28.4061
46.5	194.516	579.628	435.48	130.08	19.6784	15.5922	9.38853	11.5801	31.7377	22.6332	18.6927	21.5677	19.8206	51.6093	28.3598	15.7032	9.44853	11.646	31.8452	22.7165	18.7876	21.6808	19.9147	51.7606	28.4471	15.5009	9.33598	11.5206	31.6298	22.5518	18.5848	21.4499	19.727	51.4685	28.2467
47	194.516	579.628	435.48	130.08	19.6784	15.4769	9.31142	11.4902	31.5606	22.4898	18.5664	21.4025	19.6885	51.4017	28.1999	15.5851	9.37128	11.5563	31.669	22.572	18.6615	21.517	19.7838	51.5619	28.2908	15.3869	9.25919	11.4312	31.4578	22.407	18.4594	21.2845	19.5947	51.2603	28.086
47.5	194.516	579.628	435.48	130.08	19.6784	15.3609	9.23437	11.4005	31.3796	22.3463	18.4392	21.2372	19.5566	51.1945	28.039	15.4665	9.29384	11.4666	31.4936	22.4273	18.5346	21.3531	19.6531	51.3567	28.1329	15.2721	9.18239	11.3419	31.289	22.2596	18.3331	21.1188	19.4625	51.0527	27.9244
48	194.516	579.628	435.48	130.08	19.6784	15.2442	9.15737	11.311	31.2094	22.202	18.3112	21.0718	19.4247	50.9879	27.8771	15.3475	9.21626	11.3768	31.3306	22.2817	18.4068	21.1891	19.5227	51.1508	27.9735	15.1565	9.10559	11.2527	31.1101	22.1095	18.206	20.9533	19.3305	50.8457	27.7621
48.5	194.516	579.628	435.48	130.08	19.6784	15.1268	9.08042	11.2219	31.0489	22.0561	18.1825	20.9066	19.2928	50.7818	27.7142	15.228	9.13868	11.2869	31.1575	22.1359	18.2782	21.0249	19.3926	50.9559	27.8143	15.0402	9.02878	11.1636	30.9342	21.9587	18.078	20.7881	19.1986	50.6397	27.5989
49	194.516	579.628	435.48	130.08	19.6784	15.0087	9.0034	11.133	30.8803	21.9102	18.0529	20.7415	19.1612	50.5762	27.5504	15.108	9.06115	11.1974	30.9821	21.9894	18.1491	20.8607	19.2629	50.7807	27.6544	14.9232	8.95196	11.0746	30.7585	21.8113	17.9491	20.623	19.067	50.4349	27.4353
49.5	194.516	579.628	435.48	130.08	19.6784	14.8902	8.9264	11.0444	30.6998	21.7625	17.9226	20.5765	19.03	50.3712	27.3864	14.988	8.98388	11.1083	30.8094	21.8429	18.0194	20.6966	19.1325	50.5725	27.4938	14.8058	8.87524	10.986	30.5829	21.664	17.8194	20.4581	18.9356	50.2313	27.2715
50	194.516	579.628	435.48	130.08	19.6784	14.7713	8.84948	10.9561	30.5227	21.6142	17.7918	20.4117	18.8993	50.1675	27.2222	14.8678	8.90661	11.0197	30.6387	21.6962	17.8893	20.5326	19.0019	50.3129	27.3332	14.6881	8.79861	10.8977	30.4101	21.516	17.689	20.2935	18.8048	50.0289	27.1073
50.5	194.516	579.628	435.48	130.08	19.6784	14.6521	8.77262	10.868	30.3535	21.4659	17.6609	20.2471	18.769	49.9649	27.0577	14.7474	8.82933	10.9315	30.4707	21.5491	17.7586	20.3686	18.8711	50.0471	27.1725	14.5699	8.72209	10.8098	30.2459	21.3753	17.5582	20.129	18.6746	49.8276	26.9432
51	194.516	579.628	435.48	130.08	19.6784	14.5325	8.69582	10.78	30.183	21.3176	17.5297	20.0826	18.6391	49.7636	26.8931	14.6267	8.75206	10.8438	30.3009	21.402	17.6273	20.2048	18.7401	49.8607	27.0114	14.4514	8.64567	10.7222	30.08	21.2352	17.4272	19.9647	18.545	49.6273	26.7795
51.5	194.516	579.628	435.48	130.08	19.6784	14.4126	8.6191	10.6924	30.012	21.1692	17.3982	19.9186	18.5097	49.5634	26.7282	14.5057	8.67479	10.7565	30.13	21.2548	17.4955	20.0414	18.603	49.7281	26.8482	14.3325	8.56936	10.6349	29.912	21.091	17.2959	19.8007	18.4161	49.4281	26.6161
52	194.516	579.628	435.48	130.08	19.6784	14.2927	8.54266	10.6052	29.8427	21.0212	17.2666	19.7549	18.3808	49.3644	26.5634	14.3844	8.59833	10.6696	29.9589	21.1076	17.3633	19.8779	18.4821	49.5577	26.6826	14.2129	8.49316	10.5479	29.7411	20.9427	17.1644	19.6372	18.2877	49.2301	26.453
52.5	194.516	579.628	435.48	130.08	19.6784	14.1728	8.4665	10.5184	29.674	20.8736	17.1346	19.5917	18.2523	49.1665	26.3993	14.2636	8.52201	10.5828	29.7902	20.9603	17.2306	19.7145	18.3526	49.3803	26.5153	14.0935	8.41727	10.4615	29.5716	20.7911	17.0326	19.4743	18.1599	49.0332	26.2903
53	194.516	579.628	435.48	130.08	19.6784	14.0531	8.39061	10.4321	29.5055	20.7259	17.0025	19.4289	18.1245	48.9699	26.2357	14.1428	8.44568	10.4963	29.6234	20.8134	17.0977	19.5511	18.2241	49.2094	26.3491	13.9744	8.3417	10.3756	29.4006	20.6383	16.9005	19.3121	18.0326	48.8365	26.1275
53.5	194.516	579.628	435.48	130.08	19.6784	13.9334	8.31499	10.3462	29.3382	20.5782	16.8702	19.2665	17.9977	48.7749	26.0727	14.022	8.36936	10.4103	29.4575	20.6671	16.9653	19.3891	18.0978	48.9999	26.1882	13.8554	8.26645	10.2902	29.2262	20.4818	16.7684	19.1504	17.9061	48.6404	25.9645
54	194.516	579.628	435.48	130.08	19.6784	13.8136	8.23964	10.2608	29.1721	20.4308	16.7378	19.1047	17.8717	48.5816	25.9103	13.9013	8.2939	10.3246	29.2919	20.5208	16.8332	19.2273	17.9717	48.745	26.0301	13.7366	8.19151	10.2053	29.0548	20.3282	16.6367	18.9894	17.7805	48.4446	25.8015
54.5	194.516	579.628	435.48	130.08	19.6784	13.694	8.16455	10.176	29.0067	20.2847	16.6054	18.9437	17.7465	48.39	25.7485	13.7806	8.21877	10.2392	29.1271	20.3745	16.7015	19.0656	17.8458	48.5316	25.8734	13.6179	8.11689	10.1209	28.9011	20.1975	16.5053	18.8289	17.6558	48.2416	25.6384
55	194.516	579.628	435.48	130.08	19.6784	13.5748	8.08978	10.0919	28.8429	20.1386	16.4729	18.7836	17.6223	48.2001	25.5874	13.6608	8.14363	10.1546	28.9636	20.2296	16.57	18.9058	17.721	48.3332	25.7182	13.4995	8.04259	10.037	28.7442	20.0568	16.3742	18.6691	17.5321	48.0637	25.4752
55.5	194.516	579.628	435.48	130.08	19.6784	13.4559	8.01541	10.0085	28.6732	19.9927	16.3411	18.6242	17.4989	48.0118	25.4275	13.5414	8.0685	10.0707	28.8018	20.0854	16.4395	18.7468	17.5966	48.1113	25.5616	13.3813	7.96861	9.95383	28.5864	19.917	16.2436	18.5099	17.4092	47.8754	25.3134
56	194.516	579.628	435.48	130.08	19.6784	13.3376	7.94142	9.92576	28.5184	19.8493	16.21	18.4657	17.3764	47.8252	25.2687	13.4222	7.99426	9.98753	28.6414	19.9412	16.31	18.5877	17.4729	47.8966	25.405	13.2633	7.89494	9.87126	28.4281	19.7762	16.1132	18.3515	17.2873	47.6875	25.1532
56.5	194.516	579.628	435.48	130.08	19.6784	13.2196	7.86783	9.84372	28.359	19.706	16.0796	18.308	17.2547	47.6405	25.1111	13.3034	7.92061	9.9051	28.4818	19.7991	16.1816	18.4304	17.3526	47.7371	25.2492	13.1454	7.82159	9.78936	28.2702	19.6355	15.9833	18.1943	17.1663	47.5018	24.9945
57	194.516	579.628	435.48	130.08	19.6784	13.102	7.79462	9.76234	28.2005	19.5644	15.95	18.1512	17.1341	47.458	24.9547	13.1851	7.84695	9.82341	28.3231	19.6574	16.0542	18.2739	17.2403	47.6219	25.0938	13.0277	7.74856	9.7081	28.1108	19.4809	15.8537	18.0382	17.0462	47.3218	24.8373
57.5	194.516	579.628	435.48	130.08	19.6784	12.9848	7.72181	9.68166	28.0441	19.4239	15.821	17.9954	17.0148	47.2777	24.7994	13.0676	7.77373	9.7424	28.1659	19.5159	15.9262	18.1177	17.1311	47.5331	24.9378	12.9105	7.67588	9.6275	27.9508	19.3242	15.7248	17.8833	16.9274	47.1436	24.682
58	194.516	579.628	435.48	130.08	19.6784	12.8681	7.64951	9.60183	27.8895	19.2838	15.6925	17.8408	16.8967	47.0996	24.6455	12.9506	7.70166	9.66203	28.0106	19.3772	15.7964	17.9632	17.0152	47.3624	24.7815	12.7942	7.60386	9.54805	27.7909	19.1847	15.5968	17.7295	16.81	46.967	24.5293
58.5	194.516	579.628	435.48	130.08	19.6784	12.7522	7.57779	9.52286	27.7371	19.1459	15.5645	17.6873	16.7799	46.9236	24.4931	12.8342	7.62959	9.58244	27.8567	19.2385	15.6652	17.8087	16.8833	47.0883	24.625	12.6788	7.5325	9.46976	27.6378	19.0567	15.4695	17.5768	16.6939	46.7923	24.3792
59	194.516	579.628	435.48	130.08	19.6784	12.6371	7.50665	9.44473	27.5866	19.008	15.4372	17.535	16.6644	46.7498	24.3424	12.7182	7.55752	9.50364	27.7043	19.1003	15.5339	17.6546	16.7569	46.8505	24.4707	12.5644	7.46178	9.3926	27.493	18.9275	15.3431	17.4252	16.5792	46.6199	24.2311
59.5	194.516	579.628	435.48	130.08	19.6784	12.5229	7.43609	9.36745	27.4376	18.8715	15.3106	17.3838	16.5502	46.5782	24.1934	12.6034	7.48715	9.42562	27.5534	18.9639	15.4063	17.5008	16.6383	46.666	24.324	12.451	7.39172	9.31657	27.3485	18.7959	15.2174	17.2748	16.4658	46.4502	24.0839
60	194.516	579.628	435.48	130.08	19.6784	12.4095	7.36611	9.29103	27.2902	18.7369	15.1847	17.2339	16.4372	46.4089	24.0459	12.4895	7.41689	9.34838	27.4041	18.8293	15.2816	17.347	16.5231	46.4764	24.1783	12.3385	7.32231	9.24167	27.2082	18.6727	15.0925	17.1255	16.3538	46.2827	23.9377
60.5	194.516	579.628	435.48	130.08	19.6784	12.297	7.2967	9.21546	27.1444	18.604	15.0596	17.0854	16.3256	46.2421	23.9001	12.3763	7.34664	9.27218	27.2564	18.6963	15.1589	17.2027	16.4196	46.3726	24.0305	12.227	7.25355	9.1679	27.0672	18.5381	14.9686	16.9776	16.2432	46.1173	23.7925
61	194.516	579.628	435.48	130.08	19.6784	12.1854	7.22788	9.14088	27.0001	18.4728	14.936	16.9386	16.2152	46.0779	23.756	12.264	7.27699	9.19706	27.1103	18.5647	15.039	17.0578	16.3247	46.3518	23.8825	12.1165	7.18544	9.09493	26.9079	18.3939	14.846	16.8313	16.1339	45.9545	23.6495
61.5	194.516	579.628	435.48	130.08	19.6784	12.0747	7.15963	9.06731	26.8574	18.3431	14.8137	16.7932	16.1063	45.9161	23.614	12.1525	7.20842	9.123	26.9667	18.4346	14.9204	16.9127	16.2234	46.2259	23.7399	12.0069	7.11798	9.02241	26.7551	18.2535	14.7246	16.6867	16.0258	45.7945	23.5089
62	194.516	579.628	435.48	130.08	19.6784	11.9648	7.09214	8.99476	26.717	18.215	14.6929	16.6494	15.999	45.757	23.474	12.0421	7.14069	9.05	26.8262	18.3059	14.7979	16.7683	16.1059	45.9621	23.5984	11.8983	7.05117	8.95058	26.6184	18.1276	14.6045	16.5437	15.9193	45.6367	23.3706
62.5	194.516	579.628	435.48	130.08	19.6784	11.8563	7.02547	8.92322	26.5787	18.0884	14.5733	16.5072	15.8932	45.6003	23.3361	11.933	7.07381	8.97807	26.6881	18.1788	14.6723	16.625	15.9883	45.7523	23.4598	11.7907	6.98501	8.87943	26.4852	18.0053	14.4856	16.4024	15.8144	45.4814	23.2347
63	194.516	579.628	435.48	130.08	19.6784	11.749	6.95962	8.85271	26.4424	17.9635	14.4552	16.3664	15.7889	45.4461	23.2001	11.8252	7.00777	8.90707	26.5524	18.0538	14.5505	16.4835	15.8818	45.6101	23.3214	11.6841	6.91951	8.80897	26.3547	17.8876	14.368	16.2628	15.711	45.3284	23.1002
63.5	194.516	579.628	435.48	130.08	19.6784	11.643	6.8946	8.7832	26.3081	17.8407	14.3381	16.2274	15.6863	45.2946	23.0662	11.7187	6.94245	8.837	26.4179	17.9306	14.4341	16.3438	15.7785	45.4415	23.1884	11.5787	6.85465	8.73957	26.2269	17.7735	14.2516	16.1247	15.6093	45.1781	22.9673
64	194.516	579.628	435.48	130.08	19.6784	11.5383	6.8304	8.71455	26.1759	17.7197	14.2224	16.0901	15.5851	45.1458	22.9343	11.6134	6.87778	8.76797	26.2839	17.8091	14.319	16.2052	15.6753	45.2875	23.0554	11.4747	6.79066	8.67147	26.0996	17.6525	14.1363	15.9884	15.5091	45.0304	22.8361
64.5	194.516	579.628	435.48	130.08	19.6784	11.4348	6.76703	8.64705	26.0458	17.6006	14.1081	15.9546	15.4855	44.9998	22.8047	11.5093	6.81388	8.69997	26.1511	17.6894	14.2058	16.0696	15.5808	45.2001	22.925	11.3721	6.72758	8.60448	25.9652	17.5308	14.0227	15.8536	15.4106	44.8853	22.7064
65	194.516	579.628	435.48	130.08	19.6784	11.3326	6.70448	8.58068	25.9177	17.4833	13.9951	15.8209	15.3875	44.8566	22.6775	11.4063	6.75074	8.633	26.0204	17.5716	14.0927	15.9363	15.4829	45.0655	22.798	11.2707	6.66543	8.5386	25.8329	17.4083	13.9107	15.7208	15.3136	44.7435	22.5802
65.5	194.516	579.628	435.48	130.08	19.6784	11.2317	6.64275	8.51546	25.7918	17.3682	13.8835	15.6891	15.2911	44.7161	22.5525	11.3047	6.68835	8.56708	25.893	17.4556	13.9792	15.8037	15.3821	44.8613	22.6728	11.1707	6.6042	8.47384	25.7081	17.2928	13.8004	15.59	15.2182	44.6058	22.4576
66	194.516	579.628	435.48	130.08	19.6784	11.1321	6.58178	8.45137	25.6681	17.255	13.7735	15.5589	15.1963	44.5784	22.4298	11.2045	6.62687	8.50231	25.7679	17.3415	13.8679	15.6724	15.2817	44.6786	22.5497	11.072	6.54389	8.4102	25.5874	17.1801	13.6917	15.4613	15.1244	44.4715	22.3387
66.5	194.516	579.628	435.48	130.08	19.6784	11.0341	6.52171	8.38843	25.5465	17.1438	13.6652	15.4307	15.1033	44.4433	22.3094	11.1057	6.56638	8.43862	25.6453	17.2296	13.7587	15.5433	15.1889	44.5705	22.428	10.9746	6.48451	8.34784	25.4705	17.0724	13.5847	15.3348	15.0323	44.3398	22.2187
67	194.516	579.628	435.48	130.08	19.6784	10.9375	6.4626	8.32662	25.427	17.0347	13.5587	15.3046	15.0119	44.311	22.1913	11.0083	6.50676	8.37601	25.5252	17.1196	13.6512	15.4162	15.0974	44.4537	22.3073	10.8787	6.42605	8.28677	25.3533	16.9738	13.4794	15.2103	14.942	44.2069	22.1003
67.5	194.516	579.628	435.48	130.08	19.6784	10.8425	6.40444	8.26596	25.3097	16.9278	13.4538	15.1805	14.9221	44.1817	22.0756	10.9123	6.44801	8.31449	25.4074	17.0116	13.5457	15.291	15.0079	44.323	22.1892	10.7843	6.3685	8.22699	25.2361	16.8641	13.3758	15.088	14.8534	44.0746	21.9791
68	194.516	579.628	435.48	130.08	19.6784	10.749	6.34724	8.20643	25.1947	16.8229	13.3507	15.0584	14.834	44.0551	21.9622	10.8179	6.39012	8.25405	25.2921	16.9055	13.4419	15.1679	14.9186	44.1959	22.075	10.6915	6.31188	8.16851	25.117	16.7496	13.2738	14.9677	14.7666	43.945	21.8625
68.5	194.516	579.628	435.48	130.08	19.6784	10.657	6.291	8.14785	25.082	16.7202	13.2493	14.9383	14.7476	43.9315	21.8512	10.725	6.33319	8.19469	25.1784	16.8014	13.34	15.047	14.8319	44.0731	21.9635	10.6003	6.25619	8.11101	25.0071	16.6499	13.1734	14.8495	14.6815	43.8272	21.7533
69	194.516	579.628	435.48	130.08	19.6784	10.5666	6.2357	8.09042	24.9715	16.6194	13.1495	14.8203	14.6629	43.8107	21.7427	10.6337	6.27727	8.13655	25.0669	16.6991	13.2401	14.9283	14.7461	43.9419	21.8537	10.5107	6.20141	8.05449	24.9054	16.5625	13.0748	14.7334	14.5982	43.7164	21.6597
69.5	194.516	579.628	435.48	130.08	19.6784	10.4776	6.18137	8.03417	24.8632	16.5208	13.0516	14.7042	14.5799	43.6927	21.6366	10.5439	6.22228	8.07959	24.9575	16.5991	13.1416	14.8117	14.6631	43.8236	21.7461	10.4227	6.14754	7.99905	24.8044	16.47	12.978	14.619	14.5167	43.6058	21.5721
70	194.516	579.628	435.48	130.08	19.6784	10.3903	6.12794	7.97909	24.7572	16.4243	12.9554	14.5903	14.4987	43.5774	21.5329	10.4557	6.16823	8.02378	24.8494	16.5014	13.0446	14.6972	14.5806	43.7231	21.6405	10.3363	6.09468	7.94467	24.6952	16.3696	12.8831	14.5066	14.4368	43.4951	21.4732
70.5	194.516	579.628	435.48	130.08	19.6784	10.3045	6.07542	7.92519	24.6534	16.3299	12.861	14.4786	14.4193	43.4648	21.4316	10.369	6.11511	7.9691	24.743	16.4058	12.9493	14.5848	14.5006	43.6258	21.5371	10.2514	6.04284	7.89136	24.5825	16.2698	12.7899	14.3963	14.3586	43.3695	21.3541
71	194.516	579.628	435.48	130.08	19.6784	10.2204	6.02391	7.87246	24.5517	16.2376	12.7684	14.369	14.3416	43.3551	21.3328	10.2839	6.06302	7.91556	24.6383	16.3124	12.8556	14.4741	14.4232	43.5107	21.4368	10.1681	5.99203	7.83933	24.4806	16.1752	12.6986	14.2879	14.2821	43.261	21.2476
71.5	194.516	579.628	435.48	130.08	19.6784	10.1379	5.97342	7.82091	24.4521	16.1475	12.6776	14.2617	14.2657	43.2482	21.2364	10.2004	6.01204	7.86316	24.5354	16.221	12.7636	14.3652	14.3458	43.3668	21.3394	10.0865	5.94224	7.78857	24.3912	16.0949	12.6091	14.1816	14.2073	43.166	21.1616
72	194.516	579.628	435.48	130.08	19.6784	10.0569	5.92394	7.77054	24.3548	16.0594	12.5887	14.1566	14.1915	43.1441	21.1424	10.1185	5.96206	7.81188	24.4361	16.1318	12.6732	14.2581	14.2691	43.2288	21.2424	10.0066	5.89348	7.73904	24.3033	16.0136	12.5213	14.0773	14.1343	43.0624	21.0693
72.5	194.516	579.628	435.48	130.08	19.6784	9.97759	5.87548	7.72134	24.2597	15.9735	12.5016	14.0536	14.119	43.0427	21.0509	10.0382	5.91309	7.76171	24.3398	16.0446	12.5847	14.1529	14.1938	43.1546	21.1461	9.92841	5.84574	7.69073	24.2046	15.9253	12.4354	13.9754	14.063	42.9623	20.9805
73	194.516	579.628	435.48	130.08	19.6784	9.89985	5.82804	7.67312	24.1668	15.8898	12.4163	13.9526	14.0483	42.9441	20.9618	9.95955	5.86511	7.71265	24.2463	15.9596	12.4979	14.0495	14.1222	43.1237	21.0509	9.85193	5.79902	7.64366	24.0969	15.8317	12.3513	13.8756	13.9935	42.8654	20.8929
73.5	194.516	579.628	435.48	130.08	19.6784	9.82379	5.78161	7.62597	24.0762	15.8083	12.3328	13.8537	13.9793	42.8479	20.875	9.8825	5.81813	7.66473	24.1546	15.8766	12.413	13.9487	14.053	43.0548	20.963	9.77715	5.75322	7.59725	24.0059	15.7515	12.2692	13.7781	13.9256	42.7709	20.8076
74	194.516	579.628	435.48	130.08	19.6784	9.7494	5.73619	7.57993	23.9878	15.7288	12.2512	13.757	13.912	42.7545	20.7905	9.80711	5.77215	7.61792	24.0646	15.7958	12.3296	13.8499	13.9804	42.8285	20.888	9.70402	5.70824	7.55184	23.9327	15.6842	12.1889	13.6829	13.8593	42.6791	20.7239
74.5	194.516	579.628	435.48	130.08	19.6784	9.67664	5.69161	7.53501	23.9014	15.6515	12.1714	13.6625	13.8462	42.6637	20.7084	9.73338	5.72706	7.57224	23.9767	15.717	12.2473	13.7532	13.9022	42.5292	20.8183	9.6322	5.66421	7.50749	23.8658	15.6147	12.1105	13.5898	13.7947	42.5905	20.6445
75	194.516	579.628	435.48	130.08	19.6784	9.60551	5.64804	7.4912	23.8171	15.576	12.0935	13.5701	13.782	42.5756	20.6287	9.66131	5.68292	7.52769	23.8909	15.6403	12.1665	13.6586	13.8324	42.4557	20.7342	9.5619	5.62114	7.4642	23.7749	15.5347	12.0339	13.499	13.7317	42.5049	20.5654
75.5	194.516	579.628	435.48	130.08	19.6784	9.53601	5.60546	7.44851	23.7349	15.5025	12.0173	13.4799	13.7194	42.4903	20.5513	9.5909	5.63974	7.48417	23.8072	15.5655	12.0872	13.5662	13.7827	42.6277	20.6383	9.4931	5.57903	7.42197	23.6725	15.456	11.959	13.41	13.6703	42.4212	20.4886
76	194.516	579.628	435.48	130.08	19.6784	9.46814	5.56387	7.40694	23.6548	15.4311	11.9428	13.3918	13.6583	42.4076	20.4762	9.52194	5.59752	7.4417	23.7255	15.4927	12.0094	13.4762	13.7326	42.6991	20.545	9.42582	5.53787	7.3808	23.5775	15.3817	11.8859	13.3232	13.6106	42.34	20.4145
76.5	194.516	579.628	435.48	130.08	19.6784	9.40189	5.52328	7.36648	23.5768	15.3618	11.8702	13.3056	13.5989	42.3272	20.4035	9.45456	5.55627	7.40032	23.6459	15.4219	11.9385	13.3884	13.6745	42.708	20.4652	9.36005	5.49767	7.34051	23.5287	15.3169	11.8146	13.2385	13.5525	42.2614	20.343
77	194.516	579.628	435.48	130.08	19.6784	9.33728	5.48369	7.32713	23.5009	15.2944	11.7994	13.2214	13.541	42.2491	20.3329	9.38879	5.51598	7.36003	23.5684	15.3531	11.8692	13.3029	13.6031	42.3617	20.4037	9.29587	5.45843	7.30123	23.4833	15.2551	11.7451	13.1558	13.496	42.185	20.2741
77.5	194.516	579.628	435.48	130.08	19.6784	9.27431	5.44509	7.28874	23.4271	15.2288	11.7304	13.1392	13.4848	42.1734	20.2644	9.32461	5.47664	7.32083	23.493	15.2863	11.802	13.2196	13.5283	41.9802	20.3579	9.23372	5.42014	7.26296	23.4018	15.1949	11.6775	13.0753	13.4409	42.1111	20.2078
78	194.516	579.628	435.48	130.08	19.6784	9.21285	5.40748	7.25127	23.3553	15.1651	11.6631	13.059	13.4301	42.1002	20.1978	9.26204	5.4382	7.28272	23.4196	15.2214	11.736	13.138	13.4651	41.7536	20.304	9.17337	5.38279	7.2257	23.2835	15.1269	11.6116	12.9969	13.3872	42.0395	20.1432
78.5	194.516	579.628	435.48	130.08	19.6784	9.15288	5.37082	7.21478	23.2852	15.1034	11.5976	12.9809	13.3769	42.0294	20.1334	9.20107	5.40071	7.2456	23.348	15.1582	11.6696	13.0584	13.423	41.8737	20.2297	9.11483	5.34638	7.18945	23.1852	15.0583	11.5474	12.9204	13.335	41.9701	20.0805
79	194.516	579.628	435.48	130.08	19.6784	9.09442	5.33502	7.17926	23.2171	15.0437	11.5338	12.9047	13.3251	41.9608	20.0709	9.1417	5.36416	7.20925	23.2783	15.0969	11.6047	12.9809	13.3829	42.0405	20.148	9.05809	5.31091	7.15424	23.1325	14.9943	11.4849	12.8458	13.2842	41.903	20.0199
79.5	194.516	579.628	435.48	130.08	19.6784	9.03746	5.30009	7.14472	23.1508	14.9859	11.4718	12.8305	13.2748	41.8941	20.0106	9.08393	5.32856	7.1739	23.2106	15.0375	11.5398	12.9053	13.3298	41.966	20.0787	9.00316	5.27637	7.12017	23.0967	14.9407	11.424	12.7731	13.235	41.8381	19.961
80	194.516	579.628	435.48	130.08	19.6784	8.982	5.26602	7.11116	23.0863	14.9299	11.4115	12.7582	13.2258	41.8295	19.9523	9.02753	5.2939	7.13955	23.1448	14.98	11.4748	12.8318	13.2782	41.9035	20.0184	8.94917	5.24278	7.08716	23.0716	14.8962	11.3647	12.7023	13.1871	41.7754	19.9041
80.5	194.516	579.628	435.48	130.08	19.6784	8.92804	5.23282	7.07857	23.0238	14.8753	11.3528	12.6879	13.1783	41.7672	19.896	8.97254	5.26018	7.1062	23.081	14.9244	11.4137	12.7601	13.2285	41.8382	19.961	8.89883	5.21012	7.05521	23.0371	14.8506	11.3072	12.6334	13.1408	41.7146	19.8491
81	194.516	579.628	435.48	130.08	19.6784	8.87558	5.20049	7.04696	22.9631	14.8224	11.2958	12.6194	13.1323	41.707	19.8416	8.919	5.22728	7.07385	23.0192	14.8705	11.3551	12.69	13.1815	41.7772	19.9046	8.84604	5.17841	7.0243	22.9578	14.7999	11.2513	12.5665	13.0957	41.6559	19.796
81.5	194.516	579.628	435.48	130.08	19.6784	8.82466	5.16903	7.01633	22.9043	14.7713	11.2403	12.5528	13.0876	41.6489	19.789	8.86691	5.1952	7.04251	22.9592	14.8183	11.2986	12.6218	13.136	41.7172	19.8506	8.79257	5.14763	6.99446	22.8589	14.7447	11.197	12.5014	13.052	41.5991	19.7447
82	194.516	579.628	435.48	130.08	19.6784	8.77515	5.13843	6.9866	22.847	14.722	11.1864	12.4881	13.0444	41.5923	19.7381	8.81627	5.16401	7.01217	22.9008	14.7677	11.2429	12.5554	13.0913	41.6598	19.798	8.74232	5.1177	6.96546	22.7716	14.6888	11.1442	12.438	13.0097	41.5444	19.6953
82.5	194.516	579.628	435.48	130.08	19.6784	8.72696	5.1087	6.95767	22.7914	14.6744	11.134	12.4252	13.0024	41.5375	19.689	8.76707	5.13371	6.9828	22.8442	14.7187	11.1895	12.4908	13.0487	41.6032	19.7467	8.69394	5.08855	6.93716	22.6925	14.6335	11.0929	12.3764	12.9686	41.4917	19.6478
83	194.516	579.628	435.48	130.08	19.6784	8.68008	5.07984	6.92956	22.7374	14.6284	11.0832	12.3642	12.9616	41.4846	19.6416	8.71932	5.1043	6.95399	22.7893	14.6714	11.1367	12.4281	13.0068	41.5487	19.6969	8.64876	5.06022	6.90977	22.6751	14.5923	11.0431	12.3165	12.9289	41.4407	19.6022
83.5	194.516	579.628	435.48	130.08	19.6784	8.63451	5.05187	6.90227	22.6851	14.5835	11.0339	12.3048	12.922	41.4337	19.5959	8.67301	5.07577	6.92607	22.7344	14.6258	11.0853	12.3669	12.9657	41.4962	19.6489	8.60624	5.03271	6.8833	22.6569	14.5563	10.9947	12.2583	12.8906	41.3913	19.5577
84	194.516	579.628	435.48	130.08	19.6784	8.59025	5.02482	6.87581	22.6343	14.5401	10.986	12.2469	12.8836	41.3847	19.552	8.62794	5.0481	6.89902	22.6798	14.5817	11.0359	12.3076	12.9257	41.4445	19.6029	8.56318	5.00603	6.85773	22.6012	14.513	10.9478	12.2019	12.8534	41.3436	19.5149
84.5	194.516	579.628	435.48	130.08	19.6784	8.5473	4.99845	6.85016	22.5851	14.4983	10.9394	12.1908	12.8464	41.337	19.5098	8.5841	5.02092	6.87285	22.6227	14.539	10.9883	12.25	12.8875	41.3956	19.5587	8.52071	4.98018	6.83307	22.5529	14.4721	10.9024	12.1472	12.8172	41.2975	19.4737
85	194.516	579.628	435.48	130.08	19.6784	8.50566	4.97278	6.82534	22.5376	14.458	10.8942	12.1362	12.8104	41.291	19.4692	8.5415	4.99451	6.84755	22.5732	14.4976	10.9425	12.1941	12.8503	41.3467	19.5165	8.48099	4.95515	6.80894	22.5065	14.4327	10.8584	12.094	12.782	41.2531	19.4341
85.5	194.516	579.628	435.48	130.08	19.6784	8.46532	4.94779	6.80134	22.4915	14.4193	10.8503	12.0833	12.7756	41.2467	19.4299	8.50014	4.96889	6.82314	22.5279	14.4576	10.8974	12.14	12.8141	41.2999	19.4761	8.44126	4.93094	6.78536	22.4621	14.3945	10.8158	12.0423	12.7478	41.2103	19.3962
86	194.516	579.628	435.48	130.08	19.6784	8.42629	4.9235	6.77816	22.4468	14.3819	10.8077	12.0321	12.7421	41.2041	19.3919	8.46001	4.94406	6.79915	22.4852	14.419	10.8537	12.0874	12.7792	41.2554	19.4376	8.40238	4.90755	6.76251	22.4177	14.358	10.7743	11.9922	12.7147	41.1689	19.3593
86.5	194.516	579.628	435.48	130.08	19.6784	8.38834	4.89989	6.75573	22.4033	14.3454	10.7665	11.9824	12.7095	41.1633	19.3552	8.42113	4.92001	6.77578	22.4431	14.3817	10.8114	12.0361	12.7454	41.2131	19.3999	8.36582	4.88466	6.74039	22.3756	14.323	10.7341	11.9435	12.6826	41.1289	19.3237
87	194.516	579.628	435.48	130.08	19.6784	8.35147	4.87698	6.73389	22.3612	14.3103	10.7266	11.9344	12.6779	41.1235	19.3199	8.38348	4.89674	6.75311	22.4037	14.3458	10.7704	11.9864	12.7126	41.1721	19.3633	8.32926	4.86238	6.71899	22.3343	14.2888	10.6952	11.8963	12.6515	41.0901	19.2896
87.5	194.516	579.628	435.48	130.08	19.6784	8.31566	4.85476	6.71266	22.3204	14.2764	10.688	11.888	12.6472	41.0849	19.2859	8.34707	4.87426	6.73117	22.3621	14.3111	10.7306	11.9382	12.681	41.1322	19.328	8.29398	4.84069	6.69832	22.2938	14.2558	10.6574	11.8507	12.6214	41.0527	19.2568
88	194.516	579.628	435.48	130.08	19.6784	8.28091	4.83323	6.69205	22.281	14.2439	10.6507	11.8428	12.6174	41.0477	19.2532	8.31174	4.85223	6.70994	22.3201	14.2775	10.692	11.8916	12.6502	41.0938	19.294	8.25983	4.8196	6.6781	22.2553	14.224	10.6209	11.8066	12.5924	41.0166	19.2255
88.5	194.516	579.628	435.48	130.08	19.6784	8.24724	4.81239	6.67205	22.2428	14.2128	10.6146	11.7989	12.5885	41.0119	19.2219	8.2774	4.83078	6.68942	22.2819	14.2449	10.6547	11.8465	12.6204	41.0567	19.2613	8.22569	4.79912	6.65847	22.2167	14.1933	10.5857	11.7639	12.5643	40.9819	19.1951
89	194.516	579.628	435.48	130.08	19.6784	8.21464	4.79233	6.65266	22.206	14.1828	10.5798	11.7562	12.5605	40.9775	19.1918	8.24408	4.81	6.66951	22.2461	14.2136	10.6186	11.8024	12.5915	41.0206	19.2297	8.19303	4.77923	6.63946	22.1794	14.1638	10.5517	11.7223	12.537	40.9484	19.1658
89.5	194.516	579.628	435.48	130.08	19.6784	8.1831	4.77288	6.63388	22.1704	14.1539	10.546	11.7148	12.5334	40.9441	19.1627	8.21176	4.7899	6.65014	22.2093	14.1833	10.5835	11.7597	12.5636	40.9857	19.1992	8.16222	4.75994	6.62109	22.1437	14.1352	10.5187	11.682	12.5107	40.9159	19.1377
90	194.516	579.628	435.48	130.08	19.6784	8.15266	4.75396	6.61572	22.1358	14.126	10.5131	11.6746	12.5072	40.9117	19.1347	8.18044	4.77047	6.63142	22.172	14.1541	10.5496	11.7183	12.5365	40.952	19.17	8.13302	4.74125	6.60334	22.1095	14.1076	10.4867	11.6428	12.4852	40.8846	19.1107
90.5	194.516	579.628	435.48	130.08	19.6784	8.12325	4.73557	6.59817	22.1022	14.099	10.4813	11.6356	12.4819	40.8804	19.1076	8.15014	4.75172	6.61335	22.1359	14.1261	10.5169	11.6783	12.5104	40.9194	19.142	8.10489	4.72322	6.58622	22.0769	14.0808	10.4557	11.6049	12.4607	40.8544	19.085
91	194.516	579.628	435.48	130.08	19.6784	8.09476	4.71772	6.58125	22.0696	14.0729	10.4506	11.598	12.4575	40.8503	19.0816	8.12084	4.73365	6.59592	22.0999	14.0991	10.4852	11.6397	12.485	40.888	19.1149	8.07696	4.70577	6.56953	22.045	14.0551	10.4257	11.5681	12.437	40.8253	19.0603
91.5	194.516	579.628	435.48	130.08	19.6784	8.0672	4.7004	6.56488	22.038	14.0479	10.4208	11.5615	12.4339	40.8214	19.0565	8.09255	4.71605	6.57914	22.0672	14.073	10.4546	11.6021	12.4606	40.8577	19.0887	8.04989	4.68884	6.55342	22.0142	14.0304	10.3967	11.5325	12.414	40.7971	19.0364
92	194.516	579.628	435.48	130.08	19.6784	8.04055	4.68361	6.54899	22.0074	14.0238	10.392	11.5264	12.4109	40.7935	19.0325	8.06522	4.69879	6.56295	22.0386	14.0479	10.4248	11.5655	12.4368	40.8282	19.0637	8.02366	4.67243	6.53788	21.9845	14.0067	10.3687	11.4981	12.3917	40.7698	19.0132
92.5	194.516	579.628	435.48	130.08	19.6784	8.01481	4.66735	6.53358	21.9778	14.0007	10.3643	11.4924	12.3887	40.766	19.0094	8.03873	4.68208	6.54711	22.0097	14.0238	10.3959	11.53	12.4138	40.7996	19.0397	7.99833	4.65653	6.52291	21.956	13.984	10.3417	11.4648	12.3701	40.7433	18.9909
93	194.516	579.628	435.48	130.08	19.6784	7.99	4.65163	6.51863	21.9492	13.9786	10.3374	11.4594	12.3671	40.7395	18.9874	8.01306	4.66594	6.53182	21.9808	14.0007	10.368	11.4958	12.3915	40.7719	19.0165	7.97386	4.64115	6.50851	21.9283	13.9622	10.3156	11.4326	12.3491	40.7176	18.9692
93.5	194.516	579.628	435.48	130.08	19.6784	7.96611	4.63644	6.50417	21.9216	13.9571	10.3114	11.4274	12.3462	40.714	18.966	7.98821	4.65035	6.51709	21.9522	13.9784	10.341	11.4627	12.37	40.7453	18.9939	7.95026	4.62628	6.4946	21.9015	13.941	10.2903	11.4013	12.3288	40.6927	18.9484
94	194.516	579.628	435.48	130.08	19.6784	7.94314	4.62177	6.49018	21.8948	13.9362	10.2862	11.3963	12.3259	40.6893	18.9454	7.96419	4.63532	6.50292	21.924	13.9567	10.3149	11.4306	12.3491	40.7196	18.9722	7.92743	4.61193	6.48087	21.8757	13.9205	10.2658	11.371	12.3092	40.6686	18.9283
94.5	194.516	579.628	435.48	130.08	19.6784	7.92087	4.60751	6.47666	21.8688	13.916	10.2618	11.3663	12.3064	40.6656	18.9255	7.941	4.62085	6.48929	21.8965	13.9357	10.2897	11.3994	12.329	40.6949	18.9513	7.90531	4.59809	6.4676	21.851	13.9009	10.242	11.3416	12.2902	40.6454	18.909
95	194.516	579.628	435.48	130.08	19.6784	7.89915	4.59371	6.46361	21.8435	13.8964	10.2382	11.3373	12.2875	40.6425	18.9064	7.91862	4.6069	6.47623	21.869	13.9155	10.2655	11.3691	12.3094	40.6709	18.9313	7.88397	4.58465	6.45478	21.8265	13.882	10.2191	11.3131	12.2719	40.6228	18.8905
95.5	194.516	579.628	435.48	130.08	19.6784	7.87799	4.58036	6.45103	21.8191	13.8774	10.2154	11.3092	12.2693	40.62	18.888	7.89708	4.59313	6.46345	21.8419	13.8959	10.242	11.3399	12.2904	40.6474	18.912	7.86338	4.57162	6.44242	21.8026	13.8638	10.1969	11.2856	12.254	40.6009	18.8726
96	194.516	579.628	435.48	130.08	19.6784	7.85739	4.56747	6.43881	21.7955	13.859	10.1934	11.2821	12.2517	40.5981	18.8703	7.87625	4.57978	6.45092	21.8173	13.8771	10.2192	11.3117	12.272	40.6246	18.8933	7.84333	4.55901	6.43051	21.7794	13.8461	10.1755	11.259	12.2367	40.5796	18.8552
96.5	194.516	579.628	435.48	130.08	19.6784	7.83735	4.55503	6.42698	21.7726	13.8414	10.1721	11.2559	12.2345	40.5768	18.8534	7.85602	4.56686	6.43867	21.7928	13.8589	10.1971	11.2846	12.2541	40.6025	18.8752	7.82397	4.5468	6.41906	21.7569	13.829	10.1548	11.2333	12.22	40.559	18.8385
97	194.516	579.628	435.48	130.08	19.6784	7.81788	4.54305	6.41553	21.7505	13.8245	10.1515	11.2305	12.2178	40.5561	18.837	7.83638	4.55436	6.4267	21.7748	13.8414	10.1757	11.2582	12.2368	40.5812	18.8578	7.8053	4.53501	6.40786	21.7351	13.8126	10.1347	11.2083	12.2037	40.539	18.8223
97.5	194.516	579.628	435.48	130.08	19.6784	7.79919	4.5314	6.40447	21.729	13.8082	10.1316	11.2057	12.2016	40.5361	18.8211	7.81734	4.54228	6.41499	21.7559	13.8246	10.155	11.2325	12.2201	40.5606	18.8409	7.78731	4.52361	6.39691	21.714	13.7969	10.1154	11.1841	12.188	40.5196	18.8068
98	194.516	579.628	435.48	130.08	19.6784	7.78119	4.52009	6.39377	21.7081	13.7924	10.1123	11.1816	12.1858	40.5167	18.8056	7.7989	4.53055	6.40388	21.7334	13.8085	10.1351	11.2075	12.2039	40.5403	18.8247	7.76986	4.51254	6.38633	21.6936	13.7815	10.0968	11.1606	12.1728	40.5007	18.7918
98.5	194.516	579.628	435.48	130.08	19.6784	7.76387	4.5091	6.38337	21.6878	13.7772	10.0937	11.1583	12.1706	40.4979	18.7905	7.78104	4.51922	6.39315	21.7101	13.7929	10.1157	11.1833	12.1882	40.5206	18.809	7.7529	4.5018	6.37611	21.6739	13.7666	10.0787	11.1378	12.1581	40.4823	18.7772
99	194.516	579.628	435.48	130.08	19.6784	7.74723	4.49846	6.37328	21.6681	13.7625	10.0756	11.1356	12.1558	40.4795	18.776	7.76379	4.50828	6.3828	21.6862	13.7778	10.097	11.1599	12.1729	40.5015	18.7938	7.73652	4.49138	6.36625	21.6546	13.7522	10.0611	11.1158	12.1437	40.4643	18.763
99.5	194.516	579.628	435.48	130.08	19.6784	7.73126	4.48814	6.3635	21.649	13.7484	10.0581	11.1137	12.1416	40.4616	18.7618	7.74713	4.49774	6.37283	21.6669	13.7633	10.0789	11.1373	12.1582	40.483	18.7791	7.72072	4.48129	6.35676	21.6359	13.7384	10.0441	11.0944	12.1299	40.4468	18.7494
100	194.516	579.628	435.48	130.08	19.6784	7.71596	4.47815	6.35402	21.6305	13.7348	10.0412	11.0925	12.1278	40.4443	18.7481	7.73106	4.4876	6.36324	21.6486	13.7492	10.0614	11.1154	12.1439	40.4651	18.7649	7.70551	4.47153	6.34763	21.6178	13.7252	10.0276	11.0738	12.1164	40.4298	18.7361

## Sheet: TotalIncidenceDistribution
Annual Total Incidence Rate Distribution (50 years)
ages	No vaccination	Strategy A	Strategy B	Strategy C	Strategy D	Strategy E	Strategy F
0-< 1	14.3092	17.0345	13.2289	17.0641	13.2445	17.0177	13.2083
1-< 5	42.6391	10.2054	15.1769	10.2223	15.2015	10.1941	15.153
5-< 10	32.0351	12.6348	14.0523	12.6476	14.0682	12.6262	14.0414
10-< 15	9.56902	35.1994	37.3013	35.1648	37.2495	35.2334	37.3563
>15	1.4476	24.9259	20.2407	24.9012	20.2363	24.9286	20.2409

## Sheet: CumulativeResults
		Years	SpanFromLeft
Strategy	Outcome	1	5	10	25	50	100
VarivaxVarivax	Total Varicella Cases	72430.8	362154	724308	1.81077e+06	3.62154e+06	7.24308e+06
No vaccination	Total Varicella Deaths	1.22914	6.1457	12.2914	30.7285	61.457	122.914
	QALYs Lost	360.21	1697.58	3158.56	6430.18	9467.63	11580.1
	Total Varicella Cases < 1 yr old (	10364.2	51821.2	103642	259106	518212	1.03642e+06
	Total Varicella Cases >= 20 yrs old	471.399	2357	4713.99	11785	23570	47139.9
	Total Treatement Costs	4.9529e+07	2.33433e+08	4.34351e+08	8.84237e+08	1.30192e+09	1.59242e+09
	Total Vaccine Costs	0	0	0	0	0	0
	Direct Vaccine Costs Only	0	0	0	0	0	0
	Direct Treatement Costs Only	9.95794e+06	4.69324e+07	8.73275e+07	1.77778e+08	2.61755e+08	3.2016e+08
	Total Hospitalizations	203.221	1016.1	2032.21	5080.51	10161	20322.1
	Total Outpatient Cases	36170.6	180853	361706	904264	1.80853e+06	3.61706e+06
VarivaxVarivax	Total Varicella Cases	69885	174367	251542	348345	481314	654665
Strategy A	Total Varicella Deaths	1.16922	3.23712	5.03319	8.41796	13.0884	19.2556
	QALYs Lost	350.827	1000.77	1503.92	2226.26	2716.1	2896.66
	Total Varicella Cases < 1 yr old (	10063.3	25242.2	34248.8	49765.4	72775.2	99951.4
	Total Varicella Cases >= 20 yrs old	463.261	1541.31	2731.52	9448.33	27464.7	52065.8
	Total Treatement Costs	4.77906e+07	1.18546e+08	1.81365e+08	2.45034e+08	2.927e+08	3.15932e+08
	Total Vaccine Costs	2.53637e+06	1.26409e+07	3.2725e+07	8.21481e+07	1.28145e+08	1.60292e+08
	Direct Vaccine Costs Only	2.53637e+06	1.26409e+07	3.2725e+07	8.21481e+07	1.28145e+08	1.60292e+08
	Direct Treatement Costs Only	9.64683e+06	2.54517e+07	4.10002e+07	5.86774e+07	7.32518e+07	8.04225e+07
	Total Hospitalizations	195.931	509.876	851.817	1408.04	2265.63	3419.24
	Total Outpatient Cases	34852	88476.2	141489	208909	297031	414804
VarilrixVarilrix	Total Varicella Cases	70438.4	199399	308381	454743	657054	940869
Strategy B	Total Varicella Deaths	1.17434	3.46059	5.41559	9.14108	14.538	22.1537
	QALYs Lost	351.994	1053.15	1598.74	2372.27	2908.04	3120.15
	Total Varicella Cases < 1 yr old (	10103.4	27430.7	38561.8	56478.8	83684.4	117673
	Total Varicella Cases >= 20 yrs old	464.334	1610.32	2861.04	10071.1	31340.2	61703.1
	Total Treatement Costs	4.81739e+07	1.33627e+08	2.13247e+08	3.07624e+08	3.78869e+08	4.16076e+08
	Total Vaccine Costs	2.45596e+06	1.21853e+07	3.13536e+07	7.88919e+07	1.23183e+08	1.54188e+08
	Direct Vaccine Costs Only	2.45596e+06	1.21853e+07	3.13536e+07	7.88919e+07	1.23183e+08	1.54188e+08
	Direct Treatement Costs Only	9.71274e+06	2.82825e+07	4.73096e+07	7.23986e+07	9.31511e+07	1.04068e+08
	Total Hospitalizations	197.482	575.382	997.118	1774.57	2983.42	4735.98
	Total Outpatient Cases	35145	100600	168606	270133	404972	600725
VarivaxProQuad	Total Varicella Cases	69885	174367	255646	376294	511063	685101
Strategy C	Total Varicella Deaths	1.16765	3.2364	5.03452	8.77715	13.6106	19.7875
	QALYs Lost	350.833	1000.72	1512.56	2271.47	2765.83	2948.07
	Total Varicella Cases < 1 yr old (	10063.5	25241.7	34628	51323	74644.6	101966
	Total Varicella Cases >= 20 yrs old	463.27	1541.3	2747.2	9822.71	28640.7	53332.6
	Total Treatement Costs	4.77906e+07	1.18546e+08	1.83661e+08	2.64125e+08	3.12571e+08	3.35898e+08
	Total Vaccine Costs	2.53637e+06	1.26409e+07	2.49494e+07	8.6184e+07	1.4325e+08	1.83143e+08
	Direct Vaccine Costs Only	2.53637e+06	1.26409e+07	2.49494e+07	8.6184e+07	1.4325e+08	1.83143e+08
	Direct Treatement Costs Only	9.64683e+06	2.54517e+07	4.14956e+07	6.35326e+07	7.8446e+07	8.56455e+07
	Total Hospitalizations	195.931	509.876	863.639	1543.41	2419.08	3577.16
	Total Outpatient Cases	34852	88476.2	143585	228947	318068	436274
VarilrixPriorixTetra	Total Varicella Cases	70438.4	199399	327882	536932	739983	1.02485e+06
Strategy D	Total Varicella Deaths	1.16867	3.45519	5.58636	9.84658	15.3112	22.9487
	QALYs Lost	351.987	1053.34	1630.38	2483.5	3023.93	3238.42
	Total Varicella Cases < 1 yr old (	10103.7	27430.4	40026.7	60804	88150.2	122324
	Total Varicella Cases >= 20 yrs old	464.352	1610	2919.3	10348.7	32140	62628.5
	Total Treatement Costs	4.81739e+07	1.33627e+08	2.23529e+08	3.59399e+08	4.30897e+08	4.68243e+08
	Total Vaccine Costs	2.45596e+06	1.21853e+07	2.39681e+07	8.15693e+07	1.35512e+08	1.73285e+08
	Direct Vaccine Costs Only	2.45596e+06	1.21853e+07	2.39681e+07	8.15693e+07	1.35512e+08	1.73285e+08
	Direct Treatement Costs Only	9.71274e+06	2.82825e+07	4.94623e+07	8.48072e+07	1.05721e+08	1.16679e+08
	Total Hospitalizations	197.482	575.382	1048.94	2102.8	3321.17	5079.02
	Total Outpatient Cases	35145	100600	178055	323499	458612	654998
VarivaxVarivax	Total Varicella Cases	69885	170480	236737	322379	454450	627242
Strategy E	Total Varicella Deaths	1.10007	3.07159	4.72808	8.02289	12.7466	18.8897
	QALYs Lost	350.87	989.642	1469.21	2173.61	2660.36	2839.46
	Total Varicella Cases < 1 yr old (	10063.3	24817.6	32945.2	47981.7	70787.5	97844.7
	Total Varicella Cases >= 20 yrs old	463.251	1526.34	2678.64	9032.55	26692.5	51220.4
	Total Treatement Costs	4.77906e+07	1.16239e+08	1.7235e+08	2.26908e+08	2.74231e+08	2.97383e+08
	Total Vaccine Costs	2.53637e+06	1.8972e+07	4.06817e+07	9.01412e+07	1.36144e+08	1.68293e+08
	Direct Vaccine Costs Only	2.53637e+06	1.8972e+07	4.06817e+07	9.01412e+07	1.36144e+08	1.68293e+08
	Direct Treatement Costs Only	9.64683e+06	2.49674e+07	3.89607e+07	5.4192e+07	6.86281e+07	7.57747e+07
	Total Hospitalizations	195.931	499.818	808.732	1298.16	2148.19	3298.3
	Total Outpatient Cases	34852	86629	133799	192209	279832	397252
VarilrixVarilrix	Total Varicella Cases	70438.4	184724	261885	385177	586590	869549
Strategy F	Total Varicella Deaths	1.11328	3.20328	4.92518	8.52093	13.9228	21.521
	QALYs Lost	352.043	1019.32	1510.84	2253.94	2785.53	2995.76
	Total Varicella Cases < 1 yr old (	10103.6	26083	34948.4	52060.6	79068.1	112899
	Total Varicella Cases >= 20 yrs old	464.313	1563.42	2729.98	9533.24	30419.2	60681.7
	Total Treatement Costs	4.81739e+07	1.25054e+08	1.87124e+08	2.62744e+08	3.33683e+08	3.70775e+08
	Total Vaccine Costs	2.45596e+06	1.81814e+07	3.90143e+07	8.66339e+07	1.30931e+08	1.61937e+08
	Direct Vaccine Costs Only	2.45596e+06	1.81814e+07	3.90143e+07	8.66339e+07	1.30931e+08	1.61937e+08
	Direct Treatement Costs Only	9.71274e+06	2.65531e+07	4.16755e+07	6.18944e+07	8.25198e+07	9.34031e+07
	Total Hospitalizations	197.482	537.768	876.231	1526.24	2727.71	4475.31
	Total Outpatient Cases	35145	93671.3	146328	229380	363745	558979
